# Supplementary material for: RNA-seq analysis reveals transcriptome reprogramming and alternative splicing during early response to salt stress in tomato root
Source: Front Plant Sci. 2024 Jun 20;15:1394223. doi: 10.3389/fpls.2024.1394223 (PMC11222332; doi:10.3389/fpls.2024.1394223)
Supplement: Supplementary file 1 [file DataSheet_1.xlsx]

## Sheet: Table S1 RNA-seq info
Table S1. Overview of RNA-seq read filter and mapping.
Sample	Raw Reads(M)	Clean Reads(M)	Clean Reads ratio(%)	Total Mapping Gene Ratio(%)	Alternative splicing events
					Uniquely Mapping Gene Ratio(%)	Alternative 5' Splicing Site (A5SS)	Alternative 3' Splicing Site (A3SS)	Mutually exclusive exons (MXE)	Retained Intron (RI)	Skipped Exon (SE)	Total
S0-1	48.93	44.71	91.37	85.69	79.9	747	1967	191	515	4419	7839
S0-2	48.93	45.38	92.75	86.29	80.49	768	1991	199	522	4725	8205
S0-3	47.19	43.83	92.89	87.45	81.89	778	1969	230	525	4671	8173
S1-1	45.57	44.39	97.39	83.85	78.1	779	1932	283	515	6006	9515
S1-2	45.57	44.09	96.75	83.99	78.23	734	1878	258	498	5744	9112
S1-3	45.57	43.84	96.19	83.28	77.63	764	1977	293	520	5913	9467
S3-1	45.57	44.64	97.95	84.19	78.98	688	1844	278	482	5715	9007
S3-2	47.33	45.48	96.09	83.47	78.22	703	1819	307	491	6313	9633
S3-3	47.33	44.47	93.96	82.32	77.22	711	1911	337	506	6360	9825
S6-1	45.57	44.4	97.43	85.05	79.95	749	2007	328	547	6696	10327
S6-2	45.57	44.09	96.75	84.11	79.34	761	2027	358	567	7027	10740
S6-3	45.57	44.2	96.99	84.92	79.84	763	2015	331	544	6621	10274
S12-1	45.57	43.95	96.45	85.2	79.35	777	2016	248	557	5390	8988
S12-2	45.57	44.02	96.58	85.25	79.36	766	2011	209	573	5226	8785
S12-3	45.57	44.47	97.57	86.49	80.55	729	1999	202	540	4986	8456

## Sheet: Table S2 Clean Data
Table S2. List of Genes mapped to Tomato genome.
	Gene Symbol	S0-1 FPKM	S0-2 FPKM	S0-3 FPKM	S1-1 FPKM	S1-2 FPKM	S1-3 FPKM	S3-1 FPKM	S3-2 FPKM	S3-3 FPKM	S6-1 FPKM	S6-2 FPKM	S6-3 FPKM	S12-1 FPKM	S12-2 FPKM	S12-3 FPKM	S0 Average FPKM	S1 Average FPKM	S3 Average FPKM	S6 Average FPKM	S12 Average FPKM	log2 (S1 / S0)	log2 (S3 / S0)	log2 (S6 / S0)	log2 (S12 / S0)	Qvalue (S1 / S0)	Qvalue (S12 / S0)	Qvalue (S3 / S0)	Qvalue (S6 / S0)	GeneCard Gene ID	Kegg Gene ID	Gene Symbol	Other Symbols	Type	Transcripts number	Transcripts ID	Coding Capacity	Known/Novel Gene	Chromosome	Start	End
100037489	'CYP85A1'	12.12	8.66	10.6	4.26	3.28	4.86	8.68	6.86	6.38	19.18	16.81	18.36	15.47	24.52	20.4	10.46	4.13333	7.30667	18.1167	20.13	-1.15679	-0.173567	0.892011	0.992461	1.398e-08	3.04693e-07	0.462682	1.86554e-08	100037489	K09590	'CYP85A1'	Dwarf	mRNA	3	NM_001247334.2+++NM_001329859.1+++XM_019211956.2	coding	known	chr2	51681494	51684337
100037490	'LOC100037490'	7.79	7.51	7.92	10.12	8.47	8.83	9.41	9.19	9.87	26.85	26.82	23.54	20.07	19.99	18.43	7.74	9.14	9.49	25.7367	19.4967	0.423835	0.644054	1.83485	1.38084	0.0130792	2.12571e-25	0.00013749	5.25332e-42	100037490	K13789	'LOC100037490'		mRNA	1	NM_001247339.2	coding	known	chr2	49159683	49161181
100037491	'LOC100037491'	2.31	2.6	2.99	6.9	5.56	5.21	5.28	6.43	6.81	3.67	3.2	3.98	2.57	2.75	2.39	2.63333	5.89	6.17333	3.61667	2.57	1.34176	1.57278	0.549345	0.000364019	1.55596e-17	0.998611	3.39974e-17	0.00154206	100037491		'LOC100037491'		mRNA	1	NM_001346499.1	coding	known	chr5	6033310	6038369
100037492	'VKOR'	27.73	27.03	27.59	31.72	33.09	34	24.42	22.14	23.07	23.21	23.29	26.75	24.81	25.97	24.6	27.45	32.9367	23.21	24.4167	25.1267	0.448108	0.106358	-0.0687951	-0.0793802	1.36879e-05	0.53969	0.433746	0.625626	100037492		'VKOR'	JJH2	mRNA	1	NM_001311344.1	coding	known	chr2	47272771	47277509
100037494	'PHOT2'	0.1	0.2	0.1	0.19	0.14	0.46	1.11	0.64	1.05	1.88	2.62	2.52	0.46	0.26	0.55	0.133333	0.263333	0.933333	2.34	0.423333	1.15121	3.14265	4.23021	1.70917	0.133038	0.00577066	4.54888e-11	1.53928e-27	100037494	K20715	'PHOT2'		mRNA	2	NM_001247360.3+++XM_010325267.3	coding	known	chr1	88354351	88367196
100037495	'TFIIIA'	47.55	53.06	51.83	46.4	42.09	47.2	71.63	60.93	61.5	42.08	43.1	42.11	50.31	47.48	48.27	50.8133	45.23	64.6867	42.43	48.6867	0.0176499	0.697937	-0.157174	-0.0103944	0.900569	0.938985	1.2862e-10	0.141354	100037495	K09191	'TFIIIA'		mRNA	2	NR_131255.1+++NM_001247542.2	coding	known	chr10	60090927	60093485
100037496	'LOC100037496'	0	0	0.03	0	0	0.03	0.03	0	0.03	0	0	0	0.03	0.03	0	0.01	0.01	0.02	0	0.02	0.243644	1.26988	-0.830239	0.960129	0.958291	0.827545	0.741037	0.874208	100037496	K01723	'LOC100037496'		mRNA	1	XM_004230795.3	coding	known	chr1	96125927	96128700
100037497	'GRAS1'	11.86	13.95	14.67	45.24	50.07	46.58	23.53	26.62	21.36	28.39	27.61	30.01	35.93	40.21	46.02	13.4933	47.2967	23.8367	28.67	40.72	1.99348	1.16687	1.18429	1.63816	4.71333e-75	2.81727e-36	1.85393e-14	3.42686e-25	100037497		'GRAS1'		mRNA	1	NM_001247376.2	coding	known	chr11	5329757	5332917
100037498	'GRAS4'	27.77	41.25	41.73	80.99	71.21	73.81	115.18	105.89	78.97	41.44	31.4	40.48	51.53	55.99	67.59	36.9167	75.3367	100.013	37.7733	58.37	1.20116	1.74353	0.141038	0.679933	5.535e-19	2.84302e-05	3.06497e-21	0.465205	100037498		'GRAS4'		mRNA	2	NM_001247381.2+++NM_001311155.1	coding	known	chr1	90136840	90139313
100037499	'GRAS6'	36.65	47.17	41.4	89.59	91.16	87.18	62.8	78.97	73.93	69.34	69.03	64.82	63.67	69.8	68.88	41.74	89.31	71.9	67.73	67.45	1.29	1.11804	0.799404	0.730454	5.32503e-36	2.51917e-11	3.27391e-12	4.41442e-13	100037499		'GRAS6'		mRNA	11	NM_001247386.2+++NM_001306163.1+++NM_001306164.1+++NM_001306165.1+++NM_001306166.1+++NM_001306167.1+++XM_010321693.3+++XM_010321695.3+++XM_019213203.2+++XM_019213204.2+++XM_019213205.2	coding	known	chr4	55735853	55739849
100037501	'LOC100037501'	37.21	44.3	47.12	87.63	97.82	91.77	54.04	88.33	103.02	108.25	116.66	113.2	110.78	127.64	125.56	42.8767	92.4067	81.7967	112.703	121.327	1.2916	1.28924	1.49051	1.5439	4.10964e-35	3.90514e-46	8.05063e-08	2.12717e-49	100037501		'LOC100037501'	GRAS9	mRNA	1	XM_004240673.4	coding	known	chr6	25730512	25732719
100037502	'GRAS10'	88.12	90.18	92.83	110.57	122.07	115.82	44.89	64.7	72.6	102.18	96.69	106.67	86.47	89.79	91.9	90.3767	116.153	60.73	101.847	89.3867	0.545257	-0.218916	0.268959	0.0275088	4.96761e-11	0.800373	0.33602	0.00117315	100037502		'GRAS10'		mRNA	1	NM_001247398.1	coding	known	chr3	2651490	2653627
100037503	'LOC100037503'	8.22	8.13	7.31	1.89	2.18	1.85	0.95	1.26	0.89	1.47	0.96	1.12	2	2.25	2.65	7.88667	1.97333	1.03333	1.18333	2.3	-1.81638	-2.58772	-2.63604	-1.73703	5.47816e-24	1.81131e-22	4.04166e-31	4.1873e-36	100037503		'LOC100037503'	GRAS16	mRNA	1	XM_004235495.4	coding	known	chr3	71767102	71769459
100037504	'LOC100037504'	17.95	17.8	19.05	26.94	24.71	24.73	18.03	20.42	15.85	17.17	22.04	17.11	15.26	16.45	14.05	18.2667	25.46	18.1	18.7733	15.2533	0.667657	0.345624	0.144556	-0.205189	1.17024e-07	0.200119	0.0501184	0.422885	100037504		'LOC100037504'		mRNA	1	NM_001247405.2	coding	known	chr3	53082411	53097156
100037505	'GA2ox2'	0.11	0.06	0.06	0.24	0	0.18	10.16	9.48	10.34	2.15	3.86	3.73	0.41	0.17	0.23	0.0766667	0.14	9.99333	3.24667	0.27	1.03748	7.38066	5.50476	1.86975	0.608893	0.193455	6.89157e-22	5.98184e-11	100037505	K04125	'GA2ox2'	SlGA2ox2	mRNA	1	NM_001247409.1	coding	known	chr7	64602023	64603556
100037506	'MBF1a'	339.47	364.79	350.6	281.59	321.51	304.3	242.55	278.89	223.89	297.52	300.32	278.21	501.81	498.53	601.07	351.62	302.467	248.443	292.017	533.803	-0.009664	-0.107873	-0.137727	0.689091	0.943685	2.0028e-11	0.503038	0.142895	100037506	K03627	'MBF1a'		mRNA	1	NM_001247412.2	coding	known	chr10	1730692	1734867
100037507	'FZY'	0	0	0.04	0.04	0	0	0	0	0.04	0	0	0	0	0	0.04	0.0133333	0.0133333	0.0133333	0	0.0133333	0.243644	0.38014	-0.830239	0.0626454	0.958291	0.989785	0.936646	0.874208	100037507	K11816	'FZY'	toFZY	mRNA	1	NM_001247414.1	coding	known	chr6	41130094	41132709
100037508	'SPGB'	0.49	0.85	0.38	0.77	0.88	1.03	0.37	0.72	0.13	0.12	0.38	0.12	0.62	0.49	0.85	0.573333	0.893333	0.406667	0.206667	0.653333	0.831161	-0.105973	-1.3482	0.258213	0.411372	0.852624	0.936646	0.342102	100037508		'SPGB'		mRNA	1	NM_001247416.1	coding	known	chr2	47443179	47444109
100037509	'LOC100037509'	34.87	35.88	36.9	17.81	17.71	17.01	14.54	17.83	12.18	17.47	15.56	13.11	14.56	11.64	10.69	35.8833	17.51	14.85	15.38	12.2967	-0.844292	-0.909877	-1.1129	-1.4881	6.76868e-12	8.71023e-25	4.05982e-07	2.68749e-14	100037509	K14709	'LOC100037509'		mRNA	1	NM_001247420.1	coding	known	chr7	67295863	67297985
100037510	'SRK2C'	37.35	41.91	40.37	49.59	50.95	44.7	23.6	29.88	28.8	76.43	80.01	68.23	44.52	48.79	42.93	39.8767	48.4133	27.4267	74.89	45.4133	0.465272	-0.185465	1.00958	0.234532	9.94674e-06	0.0273114	0.300906	1.24524e-22	100037510	K14498	'SRK2C'	LeSRK2C	mRNA	1	NM_001247424.2	coding	known	chr4	4446545	4450229
100037511	'LOC100037511'	10.16	8.56	9.94	10.9	10.56	9.63	8.01	6.77	6.57	12	12.14	10.03	8.31	10.97	11.74	9.55333	10.3633	7.11667	11.39	10.34	0.283815	-0.0569585	0.345402	0.153055	0.067884	0.441811	0.800386	0.0300751	100037511	K09422	'LOC100037511'		mRNA	4	NM_001247428.2+++XM_010320926.3+++XM_010323744.3+++XM_010326657.3	coding	known	chr1	3009246	3016267
100037512	'LOC100037512'	0.87	0.73	0.88	2.79	2.96	2.72	5.55	6.4	5.62	2.05	1.76	1.85	1.12	1.13	1.44	0.826667	2.82333	5.85667	1.88667	1.23	1.92924	3.20033	1.30405	0.538595	5.3593e-12	0.17475	7.93375e-41	4.70821e-05	100037512	K09422	'LOC100037512'		mRNA	3	NM_001247433.1+++XM_010324004.3+++XM_010324005.3	coding	known	chr6	45572306	45579289
100037513	'TCP3'	5.51	6.75	7.99	0.65	0.71	0.99	0.29	0.28	0.29	0.48	0.65	0.96	1.73	2.01	2.12	6.75	0.783333	0.286667	0.696667	1.95333	-2.92288	-4.2034	-3.18508	-1.74372	1.78923e-27	4.94867e-15	5.52425e-31	3.0672e-28	100037513		'TCP3'	SlTCP3	mRNA	1	NM_001247438.2	coding	known	chr12	4949971	4951992
100037514	'LOC100037514'	4.63	5.48	5.21	2.07	2.67	3.37	2.04	1.64	1.57	2.08	3.57	2.93	10.82	7.32	9.42	5.10667	2.70333	1.75	2.86	9.18667	-0.735529	-1.20612	-0.742107	0.888961	0.000733758	8.79049e-07	1.20963e-08	0.000976851	100037514	K03549	'LOC100037514'		mRNA	1	NM_001247443.2	coding	known	chr12	358972	363943
100037515	'DNAJ'	27.33	27.37	40.96	153.06	117.94	130.21	480.1	459.69	525.17	124.35	126.42	102.25	43.08	38.92	50.25	31.8867	133.737	488.32	117.673	44.0833	2.2727	4.3235	2.01228	0.550009	1.35702e-52	0.0045227	4.14015e-153	5.61633e-35	100037515		'DNAJ'		mRNA	1	NM_001247448.2	coding	known	chr4	65562911	65563637
100037516	'LOC100037516'	70.62	82.66	78.36	35.27	33.09	33.86	56.31	57.92	57.28	53.56	59.55	58.84	64.32	60.3	61.88	77.2133	34.0733	57.17	57.3167	62.1667	-0.998047	-0.0875719	-0.333466	-0.268965	6.20271e-28	0.0048756	0.531186	0.000593702	100037516	K14538	'LOC100037516'		mRNA	1	NM_001247453.1	coding	known	chr9	59345418	59352413
100037517	'LOC100037517'	39.44	39.95	43.01	24.01	21.44	18.25	20.02	15.43	21.05	23.75	28.54	29.18	32.3	36.19	31.84	40.8	21.2333	18.8333	27.1567	33.4433	-0.775327	-0.763826	-0.469714	-0.236705	7.68714e-10	0.0353724	1.08524e-07	4.87143e-05	100037517	K02884	'LOC100037517'		mRNA	2	NM_001247457.3+++XM_019212379.2	coding	known	chr1	2397655	2405266
100037726	'JJH1'	5.59	6.08	5.55	3.81	4.38	4.58	8.39	7.92	6.55	9.34	9.52	7.35	6.67	7.14	7.2	5.74	4.25667	7.62	8.73667	7.00333	-0.247379	0.768899	0.698792	0.337984	0.273366	0.0698413	3.95132e-05	0.000177833	100037726		'JJH1'		mRNA	3	NM_001247238.2+++XM_019212577.2+++XM_019212578.2	coding	known	chr3	64477286	64481577
100037727	'EOL1'	58.91	55.95	63.04	55.4	58.69	54.18	26.06	28.58	27.77	55.54	52.31	57.02	44.86	45.22	42.41	59.3	56.09	27.47	54.9567	44.1633	0.100325	-0.769078	-0.0170397	-0.387414	0.317817	2.60984e-06	5.2706e-11	0.874278	100037727		'EOL1'		mRNA	1	NM_001247246.2	coding	known	chr9	64044976	64051527
100037728	'LOC100037728'	0.23	0.29	0.44	0.21	0.21	0.35	0.57	0.57	0.55	5.61	6.24	5.71	4.7	5.43	5.05	0.32	0.256667	0.563333	5.85333	5.06	-0.154064	1.16507	4.29052	4.02779	0.88029	5.24518e-31	0.054051	1.76594e-36	100037728		'LOC100037728'	GRAS5	mRNA	1	XM_004246214.4	coding	known	chr9	14948146	14949994
100037729	'matriochka'	6.03	2.08	1.85	0.55	1.78	1.81	2.44	1.52	2.67	6.1	1.79	3.48	2.09	2.93	3.75	3.32	1.38	2.21	3.79	2.92333	-1.06554	-0.207216	0.318259	-0.101512	0.188205	0.899653	0.806087	0.699989	100037729		'matriochka'	SlIMA	mRNA	1	NM_001247260.1	coding	known	chr2	50843097	50843669
100037730	'LOC100037730'	17.02	18.81	18.62	22.85	24.93	25.2	23.34	29.87	26.1	24.92	26.31	26.31	20.57	19.49	20.43	18.15	24.3267	26.4367	25.8467	20.1633	0.604976	0.891275	0.605791	0.194367	9.27044e-09	0.0859918	8.21852e-09	1.16067e-09	100037730	K03798	'LOC100037730'		mRNA	1	NM_001247267.2	coding	known	chr4	66066824	66070026
100037731	'LOC100037731'	16.55	15.9	17.78	18.46	20.16	19.83	20.81	28.88	25.62	21.21	23.68	23.96	18.71	20.46	16.41	16.7433	19.4833	25.1033	22.95	18.5267	0.399422	0.93144	0.547529	0.184341	9.52686e-05	0.140687	4.30761e-08	5.08517e-08	100037731		'LOC100037731'		mRNA	1	NM_001247273.2	coding	known	chr1	83996329	84001099
100037732	'LOC100037732'	71.91	69.48	71.97	44.67	44.09	47.95	38.04	32.44	31.05	53.92	60.43	51.82	81.05	81.09	85.21	71.12	45.57	33.8433	55.39	82.45	-0.454644	-0.719407	-0.25611	0.267248	1.10745e-06	0.00297732	1.47e-10	0.0154695	100037732	K00365	'LOC100037732'		mRNA	1	NM_001247279.2	coding	known	chr11	1195775	1201198
100037733	'PHOT1'	2.52	3.08	1.86	5.76	5.74	7.7	1.69	1.68	2.1	1.25	1.61	1.15	2.56	1.45	1.79	2.48667	6.4	1.82333	1.33667	1.93333	1.53974	-0.107491	-0.800917	-0.325663	1.44381e-14	0.302839	0.753417	0.00286228	100037733	K20715	'PHOT1'		mRNA	1	NM_001247285.2	coding	known	chr11	56203173	56213286
100037735	'gst'	0.03	0.25	0.68	0.14	0.13	0.27	0.26	0.13	0.54	2.2	2	1.95	2.74	1.95	2.43	0.32	0.18	0.31	2.05	2.37333	-0.164467	-0.190616	2.73631	2.62749	0.918208	0.000166946	0.913795	6.57883e-05	100037735	K00799	'gst'		mRNA	2	NM_001247293.1+++XM_019212803.2	coding	known	chr1	89653184	89655715
100037736	'tbn1'	8.07	9.53	9.81	9.86	8.77	7.6	5.11	6.44	4.41	9.55	14.48	11.2	9.44	10.36	7.91	9.13667	8.74333	5.32	11.7433	9.23667	0.125657	-0.419948	0.466069	0.0691502	0.601116	0.794647	0.0974657	0.0279129	100037736		'tbn1'	SlENDO1	mRNA	1	NM_001247298.2	coding	known	chr2	44094006	44096052
100037737	'LOC100037737'	98.63	110.54	92.31	144.51	147.03	158.12	101.23	91.39	96.24	77.14	71.72	83.44	81.69	97.81	87.76	100.493	149.887	96.2867	77.4333	89.0867	0.75774	0.280482	-0.280092	-0.131441	9.44814e-16	0.2882	0.0169421	0.00996358	100037737	K01754	'LOC100037737'		mRNA	1	NM_001247305.2	coding	known	chr10	63636996	63642674
100125891	'WRKYIId-1'	229.69	272.3	261.34	514.72	609.43	512.86	309.22	438.29	289.91	558.35	527.16	527.19	521.88	573.16	618.56	254.443	545.67	345.807	537.567	571.2	1.29123	0.80407	1.18468	1.22117	1.57075e-34	8.98108e-35	1.92698e-05	1.93813e-40	100125891		'WRKYIId-1'		mRNA	1	NM_001321616.1	coding	known	chr8	985100	986507
100125904	'CCR1'	77.12	62.08	77.65	37.84	45.61	46.2	28.17	21	21.96	29.73	29.41	25.82	53.26	51.85	58.17	72.2833	43.2167	23.71	28.32	54.4267	-0.548688	-1.25174	-1.24169	-0.34847	5.47064e-05	0.00743599	7.30106e-16	1.20041e-20	100125904	K09753	'CCR1'		mRNA	1	NM_001247683.1	coding	known	chr6	42520761	42523054
100125906	'ODD'	15.76	23.31	21.67	31.75	20.46	24.31	692.46	848.13	845.03	430.57	402.05	368.22	141.21	154.79	118.38	20.2467	25.5067	795.207	400.28	138.127	0.516512	5.65332	4.40882	2.81931	0.00592016	4.91486e-85	1.78993e-232	1.01583e-240	100125906		'ODD'	LeODD	mRNA	1	NM_001247695.3	coding	known	chr12	888488	891049
100125909	'ACO6'	2.88	3.54	3.09	8.3	11.52	9.79	6.33	8.21	4.11	4.82	4.86	3.7	0.82	0.41	0.7	3.17	9.87	6.21667	4.46	0.643333	1.82668	1.32604	0.596009	-2.24279	2.02961e-16	2.36712e-08	1.73481e-05	0.0306725	100125909	K05933	'ACO6'	LeACO6	mRNA	1	NM_001247709.2	coding	known	chr2	31052716	31054825
100125910	'MLH1'	4.54	4.11	4.04	2.53	3.62	2.83	3.15	2.41	2.14	3.62	3.51	3.69	6.61	6.3	6.45	4.23	2.99333	2.56667	3.60667	6.45333	-0.316658	-0.383629	-0.135561	0.650217	0.164026	2.86627e-05	0.089256	0.520883	100125910	K08734	'MLH1'		mRNA	4	NM_001247712.2+++XM_010321379.3+++XM_010321380.3+++XM_010321381.3	coding	known	chr4	35248687	35288110
100125911	'LOC100125911'	28.38	32.01	29.25	28.98	31.76	31.98	18.8	18.58	19.34	20.59	22.87	24.17	25.62	27.9	25.43	29.88	30.9067	18.9067	22.5433	26.3167	0.228216	-0.321404	-0.315037	-0.145758	0.0232273	0.152257	0.00555644	0.00178402	100125911	K06669	'LOC100125911'		mRNA	1	XM_026031679.1	coding	known	chr6	45667753	45686586
100134872	'PSR'	0.21	0.21	0.05	0.16	0	0.33	1.12	0.68	1.2	32.38	32.67	25.64	19.97	23.17	24.89	0.156667	0.163333	1	30.23	22.6767	0.236546	3.01858	7.68947	7.22355	0.900569	6.76654e-45	8.12376e-05	5.9156e-51	100134872		'PSR'		mRNA	1	NM_001247724.1	coding	known	chr2	44872423	44876055
100134875	'GLO2'	12.03	5.99	11.54	257.83	209.45	218.72	47.84	66.43	51.26	139.17	135.85	129.65	68.09	75.61	90.39	9.85333	228.667	55.1767	134.89	78.03	4.72556	2.84774	3.87975	3.04048	6.34424e-58	1.32137e-19	2.79026e-29	1.08833e-36	100134875	K11517	'GLO2'	LeGLO2	mRNA	2	NM_001347977.1+++NM_001347978.1	coding	known	chr10	1887272	1891728
100134876	'LOC100134876'	30.86	33.46	30.63	27.33	29.62	28.74	20.49	26	26.62	28.46	30.12	30.39	28.73	27.03	25.88	31.65	28.5633	24.37	29.6567	27.2133	0.0312219	-0.0327304	-0.00215064	-0.180827	0.80397	0.0531451	0.879514	0.982548	100134876	K06636	'LOC100134876'		mRNA	1	XM_010324759.3	coding	known	chr6	49211056	49224639
100134877	'SO'	86.83	92.09	78.5	145.19	145.74	134.11	102.2	110.79	107.53	78.54	87.31	76.75	58.05	57.18	59.53	85.8067	141.68	106.84	80.8667	58.2533	0.907298	0.666638	0.0133363	-0.512035	2.63765e-21	1.14394e-07	7.51325e-08	0.920466	100134877	K00387	'SO'		mRNA	1	NM_001247752.2	coding	known	chr2	55388527	55395407
100134879	'LOC100134879'	328.07	305.83	309.11	642.94	682.86	620	367.12	370.03	363.1	209.19	174.69	211.66	131.71	148	137.64	314.337	648.6	366.75	198.513	139.117	1.22781	0.567152	-0.566341	-1.13319	1.30469e-52	3.66729e-47	1.68819e-09	2.0722e-08	100134879		'LOC100134879'	fruc	mRNA	1	XM_004238309.4	coding	known	chr4	65500885	65505598
100134880	'SAMDC'	533.49	461.15	576.31	1004.83	977.63	964.08	1032.93	1290.15	1264.46	1795.73	1952.68	1677.42	1262.08	1274.03	1198.82	523.65	982.18	1195.85	1808.61	1244.98	1.09137	1.54388	1.88648	1.29434	2.33955e-34	1.02606e-44	2.93583e-24	1.43132e-74	100134880	K01611	'SAMDC'		mRNA	1	NM_001247770.2	coding	known	chr5	4654314	4657964
100134881	'LOC100134881'	3.64	4.37	4.1	13.02	15.46	13.45	20.93	24.21	33.27	17.22	22.52	13.47	23.11	23.05	25.88	4.03667	13.9767	26.1367	17.7367	24.0133	1.97837	3.05135	2.23563	2.62099	1.03835e-31	2.13794e-69	1.00891e-42	6.34554e-27	100134881		'LOC100134881'		mRNA	1	NM_001247777.2	coding	known	chr10	64379771	64381362
100134882	'SGS3'	50.45	59.25	53.3	46.98	50.24	49.01	42.99	38.1	33.45	48.4	45.38	53.37	62.9	63.83	66.29	54.3333	48.7433	38.18	49.05	64.34	0.0300393	-0.176262	-0.0530831	0.272995	0.829358	0.00539239	0.195558	0.675437	100134882		'SGS3'	SlSGS3	mRNA	2	NM_001247782.1+++XM_010321267.3	coding	known	chr4	24243367	24258002
100134883	'CZFP1'	237.2	365.65	339.77	736.61	1000.73	792.53	843	716.25	725	524.62	456.47	455.43	567.32	595.85	803.7	314.207	843.29	761.417	478.84	655.623	1.62032	1.6348	0.718932	1.12243	1.47371e-25	2.74677e-11	5.88526e-24	1.37062e-06	100134883		'CZFP1'		mRNA	1	NM_001247789.2	coding	known	chr4	62935838	62936905
100134884	'Tm-1'	10.75	8.87	9.92	7.11	7.01	7.16	8.91	6.26	8.76	8.83	9.25	8.77	9.89	9.86	9.08	9.84667	7.09333	7.97667	8.95	9.61	-0.294758	0.0329105	-0.0451178	0.00354945	0.0353219	0.989487	0.893485	0.799194	100134884		'Tm-1'	Tm-1^GCR237+++tm-1^GCR26	mRNA	3	NM_001247795.2+++XM_010317539.3+++XM_019211957.2	coding	known	chr2	34823238	34831559
100134885	'cdc5'	54.56	56.1	50.5	48.15	45.4	49.68	41.38	37.03	42.71	46.71	43.81	50.67	52	50.07	45.59	53.72	47.7433	40.3733	47.0633	49.22	0.00841935	-0.0729208	-0.0978713	-0.0880602	0.94379	0.409666	0.599258	0.370546	100134885	K12860	'cdc5'		mRNA	1	NM_001247800.2	coding	known	chr4	3261477	3266597
100134886	'EXLA1'	96.36	108.53	117.27	722.06	747.2	655.73	240.39	221.16	220.08	228.49	206.86	196.7	169.64	172.78	229.51	107.387	708.33	227.21	210.683	190.643	2.91509	1.44216	1.08353	0.889989	2.83917e-211	7.07621e-11	2.56506e-42	1.45655e-24	100134886		'EXLA1'	LeEXLA1	mRNA	1	NM_001247807.2	coding	known	chr1	98049277	98050894
100134887	'EMF2'	43.75	46.44	45.58	58.15	56.64	58.66	51	50.42	46.23	43.86	45.96	48.03	39.77	45.7	42.76	45.2567	57.8167	49.2167	45.95	42.7433	0.535351	0.458664	0.11451	-0.0461617	6.28735e-12	0.709067	6.27034e-06	0.220679	100134887		'EMF2'	SlEMF2	mRNA	6	NM_001247813.1+++XM_010319841.3+++XM_010319842.3+++XM_010319844.3+++XM_010319845.3+++XM_019212579.2	coding	known	chr3	56606470	56636702
100134888	'GA2ox3'	2.91	3.71	6.49	86.7	68.67	84.7	41.67	66.48	61.35	59.2	69.14	54.54	67.77	97.69	75.25	4.37	80.0233	56.5	60.96	80.2367	4.38621	4.06235	3.91075	4.25494	3.66168e-41	1.14891e-31	1.30262e-46	9.41103e-77	100134888	K04125	'GA2ox3'	SlGA2ox3	mRNA	1	NM_001247818.2	coding	known	chr1	78143306	78146519
100134889	'GA2ox4'	4.4	11.28	6.21	5.01	5.73	7.57	76.72	50.63	56.75	22.17	27.19	26.73	1.51	3.98	3.13	7.29667	6.10333	61.3667	25.3633	2.87333	-0.0703392	3.42021	1.90289	-1.28654	0.878464	0.00210297	8.59108e-34	9.14722e-13	100134889	K04125	'GA2ox4'	SlGA2ox4	mRNA	1	NM_001247823.2	coding	known	chr7	64811992	64813321
100134890	'GA2ox5'	1.06	0.58	0.49	4.41	5.94	5.25	99.23	57.89	84.55	13.28	14.55	15.55	0.76	1.88	1.74	0.71	5.2	80.5567	14.46	1.46	3.06223	7.17261	4.45232	1.0961	3.71856e-17	0.0691044	4.1382e-122	8.29343e-52	100134890	K04125	'GA2ox5'	SlGA2ox5	mRNA	1	NM_001247828.1	coding	known	chr7	64824243	64825677
100134891	'EZ1'	18.2	18.22	17.21	27.77	24.57	27.11	12.11	11.03	11.16	9.19	10.91	11.04	14.72	16.72	15.63	17.8767	26.4833	11.4333	10.38	15.69	0.746008	-0.305754	-0.691641	-0.148391	1.11817e-15	0.201166	0.00905083	1.07483e-09	100134891	K11430	'EZ1'	SlEZ1	mRNA	1	NM_001247831.2	coding	known	chr1	78325272	78340720
100134892	'EZ2'	16.74	18.1	18.41	15.4	11.63	14.99	13.01	11.77	12.97	10.49	11.52	11.81	11.35	12.73	10.76	17.75	14.0067	12.5833	11.2733	11.6133	-0.163261	-0.157228	-0.562575	-0.573823	0.230704	1.09675e-07	0.227255	6.87868e-08	100134892	K11430	'EZ2'	SlEZ2	mRNA	2	NM_001247836.1+++XM_010319455.3	coding	known	chr3	8971710	8981330
100134893	'eIF(iso)4E'	408.74	438.36	403.09	388.32	363.49	389.61	443.16	415.39	375.14	394.47	366.03	405.61	343.86	357.42	410.5	416.73	380.473	411.23	388.703	370.593	0.0628443	0.348862	0.0149738	-0.101351	0.524474	0.399069	0.000992492	0.891461	100134893	K03259	'eIF(iso)4E'		mRNA	1	NM_001247843.2	coding	known	chr9	70538334	70541643
100134894	'LOC100134894'	20.78	29.34	26.75	58.75	38.02	34.8	26.08	29.96	24.58	33.6	33	31.52	41.05	46.37	52.17	25.6233	43.8567	26.8733	32.7067	46.53	0.975671	0.457249	0.4799	0.943803	3.21359e-06	5.07068e-08	0.03193	0.00680297	100134894	K00799	'LOC100134894'		mRNA	1	NM_001247849.1	coding	known	chr9	4869070	4870348
100134896	'5PT1'	59.94	78.38	59.91	79.74	78.56	77.95	6.44	8.92	10.41	56.64	59.39	57.8	34.12	31.92	33.31	66.0767	78.75	8.59	57.9433	33.1167	0.435198	-2.58936	-0.0920525	-0.952107	0.000340083	1.60804e-14	2.05561e-35	0.534964	100134896		'5PT1'		mRNA	1	NM_001247860.1	coding	known	chr8	61229501	61234110
100134897	'5PT2'	68.41	81.3	74.46	88.72	89.45	106.1	88.67	121.1	148.65	154.25	194.25	167.3	62.73	70.15	63.82	74.7233	94.7567	119.473	171.933	65.5667	0.515676	1.00009	1.26878	-0.185158	2.57075e-07	0.0697289	1.54954e-06	4.78634e-34	100134897		'5PT2'		mRNA	10	NM_001247866.2+++XM_010316600.3+++XM_010316601.3+++XM_019211715.2+++XM_019211719.2+++XM_019211720.2+++XM_019211721.2+++XM_019211722.2+++XM_026028831.1+++XM_026028832.1	coding	known	NW_020442500.1	75104	89514
100134900	'MDC'	61.06	57.32	63.72	24.01	24.08	23.04	41	28.81	46.97	46.98	44.65	42.37	75.36	68.77	71.82	60.7	23.71	38.9267	44.6667	71.9833	-1.16829	-0.288937	-0.337879	0.298599	1.03769e-30	0.00202986	0.152034	0.00147842	100134900	K01597	'MDC'	MPPDC2	mRNA	1	NM_001247886.1	coding	known	chr11	1510058	1515690
100134901	'PAR1'	19.84	18.93	19.37	18.94	15.78	15.89	16.17	11.36	13.21	14.56	11.7	15.49	17.46	17.35	16.16	19.38	16.87	13.58	13.9167	16.99	-0.00974068	-0.156071	-0.366794	-0.130024	0.958291	0.461263	0.450823	0.0408599	100134901		'PAR1'		mRNA	1	NM_001247894.1	coding	known	chr1	2565614	2571498
100134902	'PAR2'	175.75	198.48	193.43	184.95	200.19	193.93	218.93	214.51	192.2	407.73	360.74	378.33	592.37	635.51	643.35	189.22	193.023	208.547	382.267	623.743	0.217051	0.493675	1.11942	1.77379	0.0190644	1.12693e-107	3.45076e-06	2.58262e-35	100134902		'PAR2'		mRNA	1	NM_001247901.2	coding	known	chr1	2580993	2584559
100134903	'ADH'	25.96	26.79	27	24.37	26.03	24.63	14.88	18.13	16.13	20.09	20.33	21.49	30.59	27.99	27.42	26.5833	25.01	16.38	20.6367	28.6667	0.100558	-0.345477	-0.247934	0.161181	0.524966	0.255447	0.0536626	0.0776509	100134903		'ADH'		mRNA	2	NM_001247909.1+++XM_010325292.3	coding	known	chr1	82460118	82463998
100134904	'HMGS2'	13.47	19.14	14.09	23.58	25.36	24.8	72.63	47.63	76.98	57	59.97	55.81	58.38	56.58	50.9	15.5667	24.58	65.7467	57.5933	55.2867	0.806161	2.41663	1.95151	1.85555	1.87892e-07	8.17563e-40	1.05473e-32	1.19001e-45	100134904	K01641	'HMGS2'		mRNA	2	NM_001247917.1+++XM_010326151.3	coding	known	chr8	2294301	2299317
100134905	'IDI2'	118.23	91.2	117.19	56.73	61.21	60.26	232.16	198.51	166.93	150.13	132.4	142.68	173.19	152.94	161.26	108.873	59.4	199.2	141.737	162.463	-0.670881	1.2489	0.505636	0.656096	4.38819e-07	1.51744e-07	1.20046e-15	0.00013991	100134905	K01823	'IDI2'	IPI	mRNA	1	NM_001247924.1	coding	known	chr5	66118232	66121108
100134906	'LOC100134906'	8.47	10.62	5.98	0.58	1.65	1.1	0.56	0.18	1.09	0	0.25	0.31	6.38	1.49	2.26	8.35667	1.11	0.61	0.186667	3.37667	-2.72286	-3.42499	-5.36945	-1.25621	1.6632e-13	0.0911974	1.54169e-13	1.60506e-20	100134906		'LOC100134906'		mRNA	1	NM_001247930.2	coding	known	chr1	84396527	84398439
100134907	'GA2ox1'	0.1	0.05	0	0.16	0.05	0.11	0.11	0	0	0.05	0	0	0	0	0	0.05	0.106667	0.0366667	0.0166667	0	1.23421	-0.260971	-1.35031	-2.38004	0.565156	0.572805	0.936646	0.704107	100134907	K04125	'GA2ox1'	SlGA2ox1	mRNA	1	NM_001247936.2	coding	known	chr5	64313952	64320737
100134908	'5PT4'	9.46	8.6	10.7	8.12	6.29	7.67	5.21	4.56	5.1	5.23	6.04	6.73	7.65	7.14	7.18	9.58667	7.36	4.95667	6	7.32333	-0.201006	-0.610018	-0.580847	-0.346777	0.23639	0.0211308	0.000275237	0.000306645	100134908	K01099	'5PT4'		mRNA	1	NM_001247941.2	coding	known	chr2	50515940	50519210
100134910	'LOC100134910'	10.29	10.64	10.16	4.86	5.77	6.26	4.08	7.15	4.59	5.1	5.07	5.26	4.5	4.6	4.56	10.3633	5.63	5.27333	5.14333	4.55333	-0.694204	-0.624282	-0.899213	-1.15368	3.35566e-07	3.15244e-22	0.0112785	5.0795e-14	100134910	K16055	'LOC100134910'		mRNA	8	NM_001247950.1+++XM_010325871.3+++XM_010325872.3+++XM_010325873.3+++XM_010325874.3+++XM_010325875.3+++XM_010325878.3+++XM_026031795.1	coding	known	chr7	65070693	65084179
100134911	'JAZ2'	0.43	1.17	1.9	219.95	229.91	196.72	558.43	497.39	454.05	21.11	22.92	20.81	8.36	9.91	14.85	1.16667	215.527	503.29	21.6133	11.04	7.74456	9.14132	4.34645	3.33347	1.09581e-168	1.36567e-14	2.4256e-226	2.00086e-38	100134911	K13464	'JAZ2'	SlJAZ2	mRNA	1	NM_001247954.1	coding	known	chr12	2502581	2504643
100134912	'EXPB2'	393.9	387.18	402.12	27.9	43.26	53.08	12.81	27.71	12.01	26.27	23.38	16.06	63.88	73.84	91.52	394.4	41.4133	17.51	21.9033	76.4133	-3.05906	-4.11971	-4.06046	-2.30798	2.2377e-31	1.39187e-76	1.89692e-22	7.61359e-169	100134912		'EXPB2'		mRNA	1	NM_001246837.2	coding	known	chr3	56083234	56085027
100134913	'5PT3'	5.15	4.99	4.64	3.65	3.97	4.54	3.63	3.76	3.08	3.89	4.33	4.05	3.85	4.28	4.32	4.92667	4.05333	3.49	4.09	4.15	-0.111874	-0.177475	-0.180423	-0.212111	0.601667	0.252807	0.399599	0.334966	100134913		'5PT3'		mRNA	2	NM_001246843.2+++XM_026031281.1	coding	known	chr6	36966913	36972137
100134914	'HSP70'	2.75	3.48	3.1	3.29	3.02	3.56	2.58	2.75	2.43	14.9	14.05	12.17	11.07	11.01	11.53	3.11	3.29	2.58667	13.7067	11.2033	0.261281	0.0761317	2.23591	1.88997	0.231986	3.66218e-39	0.786369	4.25657e-47	100134914	K03283	'HSP70'		mRNA	1	NM_001246851.2	coding	known	chr11	10036518	10040967
100134915	'LOC100134915'	47.02	34.77	40.33	34.91	17.75	30.55	36.68	23.38	25.68	7.67	7.4	12.19	18.7	22.37	17.05	40.7067	27.7367	28.58	9.08667	19.3733	-0.373213	-0.168852	-2.06416	-1.02317	0.0848263	6.48147e-12	0.445362	2.90778e-27	100134915	K10257	'LOC100134915'		mRNA	5	NM_001246862.2+++XM_026031282.1+++XM_026031283.1+++XM_026031284.1+++XM_026031285.1	coding	known	chr6	1180759	1191636
100135703	'TPS1'	18.12	18.09	20.57	72.4	68.26	70.08	129.38	147.92	156.24	128.87	131.15	128.11	78.66	79.12	67.55	18.9267	70.2467	144.513	129.377	75.11	2.06533	3.30254	2.87888	2.03607	2.29419e-133	6.73264e-99	1.83589e-148	3.84565e-242	100135703	K16055	'TPS1'	SlTPS1	mRNA	2	NM_001246967.2+++XM_010324842.3	coding	known	chr7	1300981	1304610
100135704	'DRM5'	21.16	20.22	21.3	24.46	23.89	23.24	14.39	15.29	16.34	20.12	20.94	21.82	23.41	23.28	21.52	20.8933	23.8633	15.34	20.96	22.7367	0.373785	-0.0997886	0.100314	0.164261	0.000163063	0.130114	0.535947	0.388792	100135704		'DRM5'		mRNA	1	NM_001246974.2	coding	known	chr2	35049915	35063536
100136876	'LOC100136876'	4.18	4.31	4.19	4.01	4.14	4.04	3.4	3.99	3.51	4.57	4.01	4.34	4.96	4.8	3.97	4.22667	4.06333	3.63333	4.30667	4.57667	0.121035	0.122287	0.118886	0.150668	0.489539	0.400354	0.551703	0.501266	100136876		'LOC100136876'		mRNA	4	NM_001247551.2+++XM_010317540.2+++XM_010317541.3+++XM_010317542.3	coding	known	chr2	47200305	47207880
100136877	'FIE'	16.15	15.06	16.74	18.43	15.73	18.61	15.39	12.35	11.59	19.22	20.01	22.92	21.36	20.02	19.09	15.9833	17.59	13.11	20.7167	20.1567	0.32143	0.057551	0.473395	0.381546	0.0139987	0.00189098	0.772838	0.000233112	100136877	K11462	'FIE'	SlWDR171	mRNA	1	NM_001247555.2	coding	known	chr7	66505358	66510725
100136886	'SD1'	14.04	12.48	17.78	12.28	13.44	13.17	24.65	31.8	27.13	44.7	39.29	38.42	33.03	30.96	31.5	14.7667	12.9633	27.86	40.8033	31.83	-0.00296475	1.26669	1.56531	1.15255	0.986878	1.14768e-17	8.08833e-12	2.94859e-28	100136886	K09832	'SD1'	CYP710A11+++CYP710A7	mRNA	1	NM_001247585.2	coding	known	chr2	40875745	40877762
100136887	'CYP707A1'	0.04	0.04	0.11	0.07	0.15	0.08	0.26	0.14	0.19	0.33	0.3	0.37	0	0	0.07	0.0633333	0.1	0.196667	0.333333	0.0233333	0.926819	2.04843	2.56238	-1.26475	0.597516	0.645943	0.097426	0.017362	100136887	K09843	'CYP707A1'	SlCYP707A1+++SlCYP707A8	mRNA	1	NM_001247588.2	coding	known	chr4	63660461	63663808
100147714	'XRN4'	24.39	25.34	23.52	30.11	32.68	33.49	22.69	22.07	23.44	17.76	18.97	20.42	18.13	18.57	17.07	24.4167	32.0933	22.7333	19.05	17.9233	0.573511	0.235814	-0.266583	-0.408469	2.74366e-10	3.86507e-06	0.0369201	0.00614447	100147714	K20553	'XRN4'	AIN1+++EIN5/7	mRNA	1	NM_001246845.3	coding	known	chr4	39105435	39147198
100147715	'CAS1'	31.1	29.07	29.48	14.58	11.8	15.51	28.67	21.31	27.09	30.02	31.92	35.52	33	29.04	28.67	29.8833	13.9633	25.69	32.4867	30.2367	-0.925968	0.111086	0.195541	0.03743	1.54018e-15	0.785087	0.488691	0.0672246	100147715	K01853	'CAS1'		mRNA	2	NM_001246855.2+++XM_010321741.3	coding	known	chr4	57910032	57925995
100147716	'SUN'	0.84	0.59	0.74	0.62	0.28	0.44	0.03	0.21	0.16	0.03	0.16	0.24	0.48	0.36	0.51	0.723333	0.446667	0.133333	0.143333	0.45	-0.564584	-2.1371	-2.29539	-0.675808	0.33266	0.213295	0.00287424	0.000953386	100147716		'SUN'	SlSUN1	mRNA	3	NM_001246864.2+++XM_019215823.2+++XM_019215824.2	coding	known	chr10	60945195	60948691
100147717	'LOC100147717'	0.33	0.22	0.35	0.12	0.11	0.23	0.11	0.22	0.11	0.22	0.46	0.34	2.7	0.22	7.36	0.3	0.153333	0.146667	0.34	3.42667	-0.757634	-0.61915	0.299461	3.5988	0.688724	0.000396556	0.736572	0.848089	100147717		'LOC100147717'		mRNA	2	URS0000EE1F44+++XM_004240656.3	coding	known	chr6	27228196	27228937
100147719	'LOC100147719'	435.98	338	327.78	814.15	763.78	707.44	656.74	451.62	624.56	256.89	259.55	199.09	246.45	282.06	314.14	367.253	761.79	577.64	238.51	280.883	1.24813	1.02286	-0.504222	-0.314369	6.24204e-24	0.0409748	6.10067e-09	0.00113419	100147719		'LOC100147719'		mRNA	1	XM_004239086.4	coding	known	chr5	6934494	6935243
100147720	'LOC100147720'	67.98	69.42	83.12	51.71	54.11	48.33	353.61	383.2	307.87	496.11	549.57	431.19	387.38	433.29	398.32	73.5067	51.3833	348.227	492.29	406.33	-0.317662	2.61711	2.86105	2.53595	0.0107299	1.91556e-150	6.03159e-84	8.65333e-134	100147720		'LOC100147720'		mRNA	1	NM_001246882.1	coding	known	chr1	4316320	4318146
100147721	'LOC100147721'	28.73	42.59	53.36	31.73	40.47	31.09	7.21	13.76	9.91	80.69	71.09	59.42	86.05	63.55	72.52	41.56	34.43	10.2933	70.4	74.04	-0.0829105	-1.65531	0.861273	0.878215	0.836016	4.73627e-06	3.53901e-09	1.0136e-05	100147721	K05909	'LOC100147721'		mRNA	1	NM_001246887.2	coding	known	chr7	59867357	59871601
100147722	'GAD2'	168.14	195.76	206.36	184.15	168.36	194.67	396.16	498.97	444.77	449.29	432.28	431.36	366.32	383.56	366.03	190.087	182.393	446.633	437.643	371.97	0.123351	1.58449	1.3022	1.014	0.257519	2.12488e-29	3.56968e-27	8.65247e-45	100147722	K01580	'GAD2'	LeGAD2	mRNA	1	NM_001246893.1	coding	known	chr11	4848801	4855528
100147723	'GAD3'	26.93	23.14	30.03	16.06	10.49	12.93	33.39	24.7	20.36	12.83	9.1	13.73	7.71	6.24	8.34	26.7	13.16	26.15	11.8867	7.43	-0.837588	0.311154	-1.06525	-1.79544	2.19947e-07	8.40515e-30	0.130657	1.18695e-09	100147723	K01580	'GAD3'	LeGAD3+++SlGAD3	mRNA	1	NM_001246898.2	coding	known	chr1	13023	15023
100147724	'SSR1'	91.21	86.26	97.74	83.86	88.88	73.84	120.75	106.8	96.36	163.34	157.31	149.13	140.01	146.71	159.06	91.7367	82.1933	107.97	156.593	148.593	0.0259334	0.586342	0.875838	0.751987	0.862863	2.03915e-15	3.74017e-07	2.05665e-21	100147724	K18121	'SSR1'	LeSSR1	mRNA	3	NM_001246903.2+++XM_010327403.3+++XM_026032688.1	coding	known	chr9	16995474	17018905
100147725	'SSR2'	12.26	12.61	11.48	5.85	7.75	7.42	9.69	7.08	7.86	5.33	4.8	4.92	8.79	6.97	7.87	12.1167	7.00667	8.21	5.01667	7.87667	-0.602856	-0.215666	-1.17019	-0.571514	0.00101	0.000846005	0.279035	2.39024e-11	100147725	K18121	'SSR2'	LeSSR2	mRNA	1	NM_001246907.2	coding	known	chr3	71279816	71285356
100147726	'SSADH'	122.55	129.17	116.15	134.59	127.28	129.13	129.87	133.4	116.64	114.35	109.93	130.88	123.83	113.92	125.75	122.623	130.333	126.637	118.387	121.167	0.259834	0.38771	0.0542535	0.0343887	0.00220141	0.778447	0.000650582	0.659938	100147726	K17761	'SSADH'	LeSSADH	mRNA	3	NM_001246912.3+++NM_001306174.1+++NM_001306175.1	coding	known	chr9	70618672	70621257
100147727	'ca3'	0	0	0	0.06	0	0.85	5.49	2.48	4.13	6.28	11.16	4.29	0.63	1.82	1.23	0	0.303333	4.03333	7.24333	1.22667	4.9061	8.80549	9.41041	6.80216	0.303618	1.63269e-06	6.53349e-12	1.24246e-13	100147727	K01673	'ca3'		mRNA	1	NM_001246918.1	coding	known	chr2	38430029	38433658
100147728	'TBP1'	33.99	35.67	33.12	29.65	31.5	34.02	32.88	42.82	54.54	46.69	47.68	51.52	38.07	39.99	35.27	34.26	31.7233	43.4133	48.63	37.7767	0.0700216	0.693808	0.600173	0.18196	0.567892	0.0663382	0.000823215	1.11038e-11	100147728		'TBP1'	LeTBP1	mRNA	1	NM_001246925.2	coding	known	chr5	65186409	65191347
100191110	'LOC100191110'	1.68	1.92	0.99	2.81	2.43	2.43	4.2	2.14	4.58	3.87	5.14	3.61	4.89	2.88	4.19	1.53	2.55667	3.64	4.20667	3.98667	0.91771	1.58819	1.5528	1.42505	0.0102232	4.03327e-05	5.87144e-05	1.71885e-06	100191110	K15893	'LOC100191110'	HPR	mRNA	1	XM_004230999.4	coding	known	chr1	97761759	97765336
100191111	'LOC100191111'	1053.49	1223.95	1276.04	1129.7	1305	1226.1	493.31	663.87	380.8	432.2	476.57	502.19	1190.29	950.62	1107.01	1184.49	1220.27	512.66	470.32	1082.64	0.242593	-0.831442	-1.2156	-0.0598877	0.020731	0.678	5.08905e-05	3.18789e-39	100191111	K13449	'LOC100191111'		mRNA	1	NM_001247429.1	coding	known	chr1	94321306	94322137
100191112	'GA20ox4'	0.09	0.05	0.05	0.1	0.05	0.05	0.14	0	0	0	0.14	0.09	0	0	0.09	0.0633333	0.0666667	0.0466667	0.0766667	0.03	0.237281	-0.0921024	0.449219	-0.941667	0.917915	0.753887	0.970617	0.845531	100191112	K05282	'GA20ox4'		mRNA	1	NM_001247434.2	coding	known	chr1	85431904	85433880
100191113	'LOC100191113'	28.24	28.47	26.97	23.45	23.31	24.22	18.11	18.79	19.84	25.07	23	20.82	32.68	33.86	34.8	27.8933	23.66	18.9133	22.9633	33.78	-0.0430175	-0.194796	-0.159764	0.337765	0.77494	0.00158087	0.186583	0.255601	100191113	K05396	'LOC100191113'		mRNA	2	NM_001247439.2+++XM_019212580.2	coding	known	chr3	62019678	62030368
100191114	'LOC100191114'	79.92	83.75	74.91	114.72	130.32	125.96	304.26	244.95	289.53	137.87	119.09	134.14	63.22	67.12	62.92	79.5267	123.667	279.58	130.367	64.42	0.782621	2.18768	0.825878	-0.329964	4.27462e-17	0.000220196	2.92119e-89	2.72329e-19	100191114	K13464	'LOC100191114'		mRNA	2	NM_001247444.1+++XM_010319438.3	coding	known	chr1	308945	312434
100191116	'LOC100191116'	18.22	20.44	17.17	24.73	24.75	21.54	6.62	4.56	7.44	3.46	5.32	3.14	10.34	7.16	7.41	18.61	23.6733	6.20667	3.97333	8.30333	0.528078	-1.24717	-2.12066	-1.11917	4.63521e-06	2.34715e-13	3.9111e-11	1.21798e-31	100191116		'LOC100191116'	BIP	mRNA	2	XM_004232039.4+++XM_026029603.1	coding	known	chr2	52262535	52268410
100191117	'LOC100191117'	4.53	4.83	3.82	5.94	4.85	5.51	3.76	3.23	3.15	3.63	3.43	3.7	5.77	4.88	5.7	4.39333	5.43333	3.38	3.58667	5.45	0.504625	-0.0299881	-0.180445	0.368679	0.00769078	0.0639045	0.914504	0.431307	100191117	K00703	'LOC100191117'		mRNA	4	NM_001247458.1+++XM_010325291.3+++XM_026031796.1+++XM_026031797.1	coding	known	chr7	56462063	56481029
100191118	'YABBY2'	0.42	0.31	0.33	0.77	0.98	0.77	0.64	0.1	0.98	0.21	0.43	0.21	0.64	0.42	0.31	0.353333	0.84	0.573333	0.283333	0.456667	1.44625	1.06298	-0.190068	0.441273	0.137311	0.754928	0.38878	0.896612	100191118		'YABBY2'	SlYABBY2b	mRNA	1	NM_001247461.1	coding	known	chr11	55460320	55466741
100191119	'LOC100191119'	11.28	13.48	11.58	11.61	11.56	12.36	8.67	9.73	8.88	11.88	12.99	13.27	11.38	12.46	10.64	12.1133	11.8433	9.09333	12.7133	11.4933	0.145357	-0.054739	0.171368	-0.0282601	0.291406	0.871495	0.782919	0.199269	100191119	K08864	'LOC100191119'		mRNA	2	NM_001247464.2+++XM_026028010.1	coding	known	chr11	55372920	55385673
100191121	'WRKY3'	16.75	16.48	15.78	23.15	15.3	22.83	6.72	7.07	7.31	27.05	31.72	26.53	15.7	14.37	15.16	16.3367	20.4267	7.03333	28.4333	15.0767	0.501264	-0.868963	0.896972	-0.0707138	0.00164342	0.645172	4.3163e-09	3.18708e-14	100191121		'WRKY3'	SlWRKY3	mRNA	1	NM_001347388.1	coding	known	chr2	51105222	51108066
100191123	'MYB12'	0.06	0.06	0.24	0.43	0.12	0.5	3.45	5.89	2.6	1.45	1.05	1.03	0.3	1.02	0.41	0.12	0.35	3.98	1.17667	0.576667	1.7405	5.4236	3.40439	2.33276	0.177979	0.0382869	2.57005e-13	7.50661e-05	100191123	K09422	'MYB12'		mRNA	1	NM_001247472.1	coding	known	chr1	78605039	78608308
100191124	'MKS2'	2.79	4.02	3.27	2.74	1.76	2.03	4.75	3.55	3.77	4.52	4.75	3.35	4.24	3.03	3.97	3.36	2.17667	4.02333	4.20667	3.74667	-0.418818	0.62398	0.436063	0.214443	0.290385	0.582322	0.0483506	0.194692	100191124		'MKS2'	MKS2a	mRNA	2	NM_001347563.1+++XM_026030411.1	coding	known	chr4	976044	982052
100191125	'GWD'	29.48	32.88	28.54	31.11	32.27	35.91	15.86	18.88	20.83	16.21	18.18	16.92	30.57	29.98	26.24	30.3	33.0967	18.5233	17.1033	28.93	0.302983	-0.375493	-0.737784	-0.034939	0.00281201	0.802703	0.0236691	2.49767e-14	100191125	K08244	'GWD'		mRNA	3	NM_001247476.2+++XM_010322241.3+++XM_010322242.3	coding	known	chr5	32686	50881
100191126	'TPK1b'	37.51	43.01	40.61	75.93	81.57	80.54	34.21	40.56	31.97	58.41	46.62	51.4	64.62	68.69	72.18	40.3767	79.3467	35.58	52.1433	68.4967	1.15862	0.166701	0.468862	0.808468	2.00029e-36	5.65682e-17	0.321439	0.000109535	100191126		'TPK1b'		mRNA	1	NM_001247480.2	coding	known	chr6	525934	529124
100191127	'LOC100191127'	151.74	123.21	157.65	30.02	21.59	27.54	14.97	12.79	17.7	12.32	15.42	11	22.01	15.12	17.75	144.2	26.3833	15.1533	12.9133	18.2933	-2.26878	-2.90307	-3.38278	-2.9328	3.29564e-73	4.05576e-96	8.60772e-74	1.76662e-129	100191127	K01188	'LOC100191127'		mRNA	1	NM_001247483.2	coding	known	chr1	81241096	81247917
100191128	'LOC100191128'	112.42	105.75	119.22	158.58	162.7	161.56	538.72	583.67	612.43	294.32	279.08	244.83	111.95	98.51	106.1	112.463	160.947	578.273	272.743	105.52	0.704203	2.71802	1.38166	-0.0411491	1.83562e-18	0.742854	5.39409e-118	2.8472e-42	100191128		'LOC100191128'		mRNA	1	NM_001247487.1	coding	known	chr7	261500	264497
100191131	'ARF7'	7.48	5.96	6.76	8.29	7.55	9.63	6.29	4.99	7.78	5.07	5.18	6.97	5.32	6.86	4.91	6.73333	8.49	6.35333	5.74	5.69667	0.504046	0.23958	-0.15008	-0.209121	0.000247916	0.253443	0.292032	0.422277	100191131		'ARF7'	SlARF7	mRNA	2	XM_004243644.4+++XM_019214815.2	coding	known	chr7	55484780	55492919
100191133	'GGH1'	7.75	7.63	7.49	10.07	10.32	9.82	5.6	5.19	5.18	13.14	14.57	12.18	22.32	22.14	21.01	7.62333	10.07	5.32333	13.2967	21.8233	0.586157	-0.170984	0.901945	1.56482	0.000216306	1.24113e-34	0.421722	4.80671e-09	100191133	K01307	'GGH1'		mRNA	1	NM_001247505.1	coding	known	chr7	65181274	65185685
100191134	'GGH3'	0.15	0.39	0.55	0.96	0.86	1.18	0.55	0.98	0.46	0.64	0.86	0.65	0.4	0.55	0.73	0.363333	1	0.663333	0.716667	0.56	1.6682	1.24427	1.09995	0.690568	0.00913853	0.435141	0.11163	0.137505	100191134	K01307	'GGH3'		mRNA	2	NM_001247509.1+++XM_026031798.1	coding	known	chr7	65185934	65189706
100191135	'GGH2'	40.23	41.18	38.33	40.22	51.56	44.57	23.68	26.7	26.02	20.98	24.74	20.04	27.46	29.89	26.95	39.9133	45.45	25.4667	21.92	28.1	0.3746	-0.29509	-0.764358	-0.45775	0.00366409	1.16786e-05	0.0388408	2.0013e-10	100191135	K01307	'GGH2'		mRNA	1	NM_001247511.3	coding	known	chr10	1763210	1769951
100191136	'rps16'	59.93	58.45	67.08	29.89	37.58	38.48	50.62	45.3	38.88	53.43	66.86	55.38	57.34	63.28	58.76	61.82	35.3167	44.9333	58.5567	59.7933	-0.552683	0.017416	0.115164	0.119569	0.0145291	0.603586	0.942565	0.624045	100191136	K02959	'rps16'		mRNA	1	NM_001247515.1	coding	known	chr7	3593984	3596939
100191137	'LOC100191137'	4.43	3.44	5.08	33.16	48.99	45.79	212.68	342.9	360.6	134.89	122.37	115.18	13.91	8.74	9.95	4.31667	42.6467	305.393	124.147	10.8667	3.49697	6.51242	4.95264	1.38479	1.43855e-77	7.63929e-09	3.65601e-162	2.1709e-251	100191137		'LOC100191137'		mRNA	1	NM_001247519.2	coding	known	chr7	1494896	1496747
100191138	'AP2a'	4.32	6	5.57	6.32	6.7	6.37	11.87	14.28	12.13	43.88	43.59	40.78	30.86	33.79	32.47	5.29667	6.46333	12.76	42.75	32.3733	0.472104	1.62018	3.11285	2.65857	0.0199512	2.46871e-81	9.6818e-17	1.77273e-115	100191138	K09284	'AP2a'		mRNA	1	NM_001247523.2	coding	known	chr3	8790527	8795167
100240705	'S'	0	0.13	0	0	0	0	0.2	0	0	0	0	0	0.03	0	0	0.0433333	0	0.0666667	0	0.01	-1.60193	0.911252	-1.70628	-0.816791	0.783509	0.864314	0.807974	0.757245	100240705		'S'		mRNA	3	NM_001247143.1+++XM_010317545.3+++XM_010317546.3	coding	known	chr2	42903482	42906425
100271699	'AIM1'	0.1	0.6	1.19	22.42	22.85	22.91	10	21.9	10.35	19.51	19.44	25.29	23.15	38.12	34.74	0.63	22.7267	14.0833	21.4133	32.0033	5.84152	4.55344	4.83046	5.4478	2.75325e-65	2.49139e-19	3.44724e-18	6.57697e-36	100271699	K09422	'AIM1'		mRNA	2	NM_001247196.1+++XM_010316354.3	coding	known	chr12	67372319	67377385
100271890	'ZIP'	25.44	25.43	25.54	13.58	13.97	15.48	145.89	125.91	110.83	38.39	37.59	35.94	40.46	38.8	40.51	25.47	14.3433	127.543	37.3067	39.9233	-0.641168	2.67408	0.654941	0.701288	7.37112e-07	1.25442e-11	3.12725e-110	1.96016e-09	100271890		'ZIP'		mRNA	1	NM_001246936.2	coding	known	chr1	96638176	96639430
100301908	'SAP1'	256.89	307.32	287.86	593.83	634.08	605.91	1110.47	1237.54	1227.96	565.04	595.98	529.49	397.07	381.19	463.52	284.023	611.273	1191.99	563.503	413.927	1.29147	2.42198	1.08903	0.592341	1.2696e-48	6.28497e-08	3.31387e-86	1.73026e-31	100301908		'SAP1'		mRNA	1	NM_001320150.1	coding	known	chr1	81749570	81751152
100301918	'GRAS2'	16.6	22.49	23.09	150.84	139.44	139.71	350.03	321.09	334.27	64.48	57.09	72.53	27.16	31.67	39.03	20.7267	143.33	335.13	64.7	32.62	2.9724	4.35828	1.73922	0.699672	2.68663e-149	3.7191e-05	8.98075e-219	1.40281e-35	100301918		'GRAS2'	SCL	mRNA	1	NM_001306176.1	coding	known	chr7	66395357	66398603
100301919	'LOC100301919'	22.31	20.66	24.12	26.05	23.36	27.11	68.51	83.52	83.79	26.19	31.86	25.41	19.5	15.26	16.62	22.3633	25.5067	78.6067	27.82	17.1267	0.372133	2.1653	0.412603	-0.340122	0.000947818	0.0140164	2.25863e-48	0.00169282	100301919	K05857	'LOC100301919'	PLC5	mRNA	1	NM_001247247.2	coding	known	chr6	35268349	35271533
100301920	'LOC100301920'	20.24	18.76	21.17	18.3	18.82	18.62	60.55	65.95	63.22	36.39	33.7	33.03	27.81	31.73	29.26	20.0567	18.58	63.24	34.3733	29.6	0.0720012	2.00283	0.874195	0.604228	0.588737	8.91001e-09	2.61629e-64	5.92937e-17	100301920	K05857	'LOC100301920'		mRNA	1	NM_001247252.3	coding	known	chr6	1173400	1179249
100301921	'LOC100301921'	57.48	57.79	60.01	99.52	108.45	106.08	49.43	56.26	48.76	86.33	73.87	79.81	88.42	91.05	101.35	58.4267	104.683	51.4833	80.0033	93.6067	1.02445	0.164158	0.55107	0.724227	1.62888e-36	9.67591e-16	0.229424	9.22862e-09	100301921	K05857	'LOC100301921'		mRNA	1	NM_001247261.4	coding	known	chr5	63804561	63809545
100301922	'LOC100301922'	17.22	15.87	16.26	19.33	21.51	22.2	104.72	102.29	107.34	41.93	45.39	38.23	34.29	32.12	33.91	16.45	21.0133	104.783	41.85	33.44	0.538224	3.01382	1.45402	1.07597	3.28268e-06	9.6284e-29	5.09722e-175	1.35424e-40	100301922	K05857	'LOC100301922'		mRNA	2	NM_001247268.1+++XM_026031287.1	coding	known	chr6	35260403	35267550
100301923	'LOC100301923'	2.15	2.6	2.15	2.3	1.66	2.13	3.22	2.98	2.66	2.15	2.6	2.39	4.13	3.18	3.96	2.3	2.03	2.95333	2.38	3.75667	-0.00165947	0.705427	0.146084	0.753624	0.996122	0.00228918	0.00542949	0.653213	100301923	K05857	'LOC100301923'		mRNA	1	NM_001247274.1	coding	known	chr10	59741894	59745366
100301924	'MDR1'	25.85	20.52	24.79	12.35	9.93	12.72	12.4	8.97	10.18	10.01	8.53	14.58	17.68	17.3	16.43	23.72	11.6667	10.5167	11.04	17.1367	-0.846703	-0.841935	-1.01334	-0.432309	5.77975e-12	0.000131346	1.88139e-08	1.35973e-08	100301924	K05658	'MDR1'	SlABCB4	mRNA	1	NM_001247280.1	coding	known	chr2	50774888	50782517
100301925	'DOT'	0.07	0	0.04	0	0	0.07	0.04	0	0	0	0	0	0	0	0	0.0366667	0.0233333	0.0133333	0	0	-0.3491	-1.10829	-2.32144	-2.38885	0.918173	0.570506	0.762868	0.573649	100301925		'DOT'	AN	mRNA	1	NM_001247286.2	coding	known	chr2	46097436	46099198
100301926	'NAM1'	56.21	71.28	71.38	167.34	234.56	202.69	354.03	462.66	369.47	350.35	290.92	281.81	289.29	295.98	305.69	66.29	201.53	395.387	307.693	296.987	1.79703	2.93876	2.32261	2.21886	1.03266e-38	9.81801e-104	3.43224e-73	3.00402e-76	100301926		'NAM1'	SlNAM1	mRNA	1	NM_001247290.1	coding	known	chr6	38304149	38305522
100301927	'SRG1'	1.65	1.67	2.01	109.52	110.79	100.62	638.85	387.76	516.56	6.15	9.63	7.94	5.08	2.01	3.18	1.77667	106.977	514.39	7.90667	3.42333	6.10158	8.52274	2.25633	0.997848	7.86426e-295	0.0114176	0	6.71584e-18	100301927	K13464	'SRG1'	SlSRG1	mRNA	1	NM_001247294.2	coding	known	chr3	71586847	71589167
100301928	'SRG2'	91.16	150.64	168.93	491.57	575.55	453.83	130.07	150.7	120.83	106.35	113.69	151.25	226.43	269.06	380.98	136.91	506.983	133.867	123.763	292.157	2.07795	0.318596	-0.0464959	1.14419	6.13259e-14	0.00187669	0.191185	0.905692	100301928	K23222	'SRG2'	SlSRG2	mRNA	1	NM_001247299.2	coding	known	chr7	51347722	51349445
100301929	'amadh2'	163.1	156.45	166.01	131.1	129.4	129.68	125.6	114.13	108.88	90.48	88.27	107.69	149.52	138.99	153.41	161.853	130.06	116.203	95.48	147.307	-0.13196	-0.133639	-0.663805	-0.0899808	0.0949027	0.348147	0.188616	1.04672e-11	100301929	K00130	'amadh2'	SlALDH10A8	mRNA	1	NM_001247306.2	coding	known	chr3	65325930	65333448
100301930	'CPI'	76.86	67.02	76.03	75.1	58.38	69.71	72.34	54.36	51.29	47.45	43.06	55.5	78.83	73.56	79.8	73.3033	67.73	59.33	48.67	77.3967	0.0714203	0.0426169	-0.488768	0.131397	0.61277	0.245694	0.817229	8.42066e-05	100301930	K08246	'CPI'	CYC1	mRNA	3	NM_001247310.2+++XM_019211261.2+++XM_026028455.1	coding	known	chr12	67062030	67067036
100301931	'GR'	15.95	16.62	15.19	14.58	15.64	16.98	17.13	25.04	26.3	31.92	35.14	31.45	20.78	22.29	18.65	15.92	15.7333	22.8233	32.8367	20.5733	0.164023	0.872701	1.13999	0.41099	0.214362	0.000388139	1.88093e-05	1.14022e-28	100301931	K00383	'GR'		mRNA	1	NM_001247314.2	coding	known	chr9	64425975	64433012
100301932	'UBC3'	137.05	127.78	154.86	102.58	112.86	117.59	140.15	127.28	111.94	198.33	198.29	186.27	296.5	287.25	311.47	139.897	111.01	126.457	194.297	298.407	-0.138151	0.226574	0.587568	1.15695	0.246584	3.35703e-35	0.0963465	2.23659e-09	100301932		'UBC3'	UBC39+++Ubc	mRNA	2	NM_001247318.2+++XM_026031288.1	coding	known	chr6	48411762	48416262
100301933	'LOC100301933'	23.49	23.56	16.84	2.26	1.63	2.42	19.57	6.89	21.67	37.78	50.33	31.7	50.35	25.27	40.96	21.2967	2.10333	16.0433	39.9367	38.86	-3.15744	-0.0613045	1.01184	0.923078	4.62812e-38	0.00010172	0.901624	3.61287e-07	100301933		'LOC100301933'		mRNA	1	NM_001247322.2	coding	known	chr4	63430779	63432460
100301934	'NAM'	0.2	0.3	0.26	0.05	0.16	0.11	0.05	0.45	0.05	0.05	0.05	0.1	0.46	0.2	0.2	0.253333	0.106667	0.183333	0.0666667	0.286667	-1.07236	-0.0558533	-1.77572	0.24551	0.430773	0.855098	0.967509	0.199618	100301934		'NAM'	goblet	mRNA	1	NM_001247325.2	coding	known	chr7	65615837	65618073
100301935	'GR1'	118.87	130.84	125.19	95.32	100.93	97.88	79.4	104.73	92.16	215.74	216.68	227.62	257.18	256.5	244.34	124.967	98.0433	92.0967	220.013	252.673	-0.164663	-0.0890285	0.916357	1.05902	0.0664356	4.34244e-49	0.639667	2.37168e-34	100301935	K00383	'GR1'		mRNA	2	NM_001321393.1+++NM_001321394.1	coding	known	chr9	71517414	71527412
100301938	'SQD1'	25.67	27.67	27.41	23.87	23.89	22.06	19.1	15.58	16.55	24.28	26.59	25.88	31.11	31.6	29.97	26.9167	23.2733	17.0767	25.5833	30.8933	-0.0618859	-0.267491	0.0285637	0.203472	0.662983	0.0535558	0.0452116	0.845531	100301938	K06118	'SQD1'		mRNA	2	NM_001247340.1+++XM_010326653.3	coding	known	chr8	52696235	52700675
100301939	'MST1'	44.17	45.43	46.57	37.15	34.9	36.9	31.34	30.47	28.89	33.22	37.67	37.17	55.09	56.31	55.75	45.39	36.3167	30.2333	36.02	55.7167	-0.136402	-0.154007	-0.162309	0.407327	0.20054	8.13273e-06	0.206507	0.121548	100301939	K01011	'MST1'		mRNA	4	NM_001247345.1+++XM_010325881.3+++XM_010325882.3+++XM_026031799.1	coding	known	chr7	68105778	68111708
100301940	'MST2'	18.36	19.14	17.88	15.45	13.79	14.05	9.25	9.2	10.76	14.08	12.32	13.75	24.03	22.69	24.87	18.46	14.43	9.73667	13.3833	23.8633	-0.179553	-0.574592	-0.368549	0.415753	0.226846	0.000795912	0.000432802	0.00980335	100301940	K01011	'MST2'	tst	mRNA	2	NM_001320008.1+++NM_001320009.1	coding	known	chr2	44150194	44162779
100301941	'LOC100301941'	0.38	0.5	0.64	1.37	1.63	1.36	3.75	2.13	1.61	1.61	2.09	1.82	1.05	0.72	0.93	0.506667	1.45333	2.49667	1.84	0.9	1.71586	2.64034	1.91311	0.852826	2.2051e-05	0.0925586	2.46499e-10	8.54075e-07	100301941	K05857	'LOC100301941'		mRNA	3	NM_001247355.1+++XM_010324703.3+++XM_010324704.3	coding	known	chr6	47997727	48001109
100301942	'Style2.1'	1.36	1.18	1.05	0.21	0.2	0.2	0.59	0	0.6	0	0	0.2	0.2	0.58	0	1.19667	0.203333	0.396667	0.0666667	0.26	-2.34211	-1.20961	-3.93451	-2.10705	0.0959115	0.127767	0.358977	0.0208914	100301942		'Style2.1'		mRNA	1	NM_001247361.1	coding	known	chr2	50763432	50765127
100301943	'hb-1'	167.96	194.24	163.18	213.35	238.91	224.66	210.5	193.95	225.41	303.53	301.17	282.42	260.86	264.33	304.16	175.127	225.64	209.953	295.707	276.45	0.561108	0.631038	0.870542	0.725553	2.06588e-07	4.8729e-11	1.02907e-06	3.85387e-18	100301943	K09338	'hb-1'	HD1	mRNA	1	NM_001247367.1	coding	known	chr2	50157760	50160745
100301944	'WRKY40'	23.41	35.57	42.19	137.92	158.92	150.09	77.44	76.9	53.45	40.59	45.3	43.08	106.98	125.56	156.31	33.7233	148.977	69.2633	42.99	129.617	2.3326	1.38606	0.452233	1.99413	2.91061e-48	1.27665e-11	5.62867e-10	0.0157978	100301944		'WRKY40'	SlWRKY40	mRNA	1	NM_001247372.2	coding	known	chr6	42550599	42552491
100301945	'ARF8b'	9.68	10.79	8.95	13.56	12.35	14.54	6.74	4.7	6.49	5.08	5.54	7.51	7.14	8.32	6.6	9.80667	13.4833	5.97667	6.04333	7.35333	0.636899	-0.380538	-0.608034	-0.378296	9.08048e-08	0.00816525	0.0377335	0.000280673	100301945		'ARF8b'	ARF8+++Sl-ARF8b	mRNA	2	XM_004231585.4+++XM_019212166.2	coding	known	chr2	31525939	31536745
100301981	'LOC100301981'	3.93	3.66	3.73	5.67	5.03	5.7	8.22	7.19	8.14	9.02	10.1	9.56	10.87	11.67	10.56	3.77333	5.46667	7.85	9.56	11.0333	0.711694	1.42796	1.43083	1.58768	3.56327e-05	1.65704e-28	1.1153e-18	1.72899e-21	100301981	K14682	'LOC100301981'		mRNA	2	NM_001247503.2+++XM_010319456.3	coding	known	chr3	7757716	7768912
100303774	'UBC'	565.1	527.35	538.63	712.21	733.4	664.39	598.27	587.65	531.42	501.47	442.12	480	606.82	602.66	597.86	543.693	703.333	572.447	474.53	602.447	0.567545	0.419024	-0.070413	0.215612	4.09814e-09	0.014665	0.000127918	0.551229	100303774	K06689	'UBC'	UBC8	mRNA	3	NM_001247508.1+++XM_010316155.3+++XM_010316156.3	coding	known	chr12	63019379	63024293
100313501	'CCD7'	0.08	0.08	0.05	0.06	0	0.06	0.14	0.05	0.17	0.11	0.22	0.38	0.08	0.08	0.05	0.07	0.04	0.12	0.236667	0.07	-0.764108	1.08231	1.82778	0.0637557	0.698876	0.975563	0.388918	0.0764671	100313501	K17912	'CCD7'		mRNA	1	NM_001247504.1	coding	known	chr1	84183259	84186993
100313952	'Xpo1'	47.98	46.75	51.96	37.21	36.24	38.38	34.09	32.6	35.6	52.03	55.21	53.45	54.9	50.98	42.08	48.8967	37.2767	34.0967	53.5633	49.32	-0.212156	-0.181235	0.223784	0.0488581	0.0104718	0.741454	0.121582	0.00844658	100313952	K14290	'Xpo1'		mRNA	1	NM_001247253.2	coding	known	chr3	60718454	60734108
100316872	'LOC100316872'	2.28	2.96	2.39	21.14	14.16	14.28	8.81	11.75	12.69	6.16	7.64	5.89	10.53	8.76	7.12	2.54333	16.5267	11.0833	6.56333	8.80333	2.88015	2.47612	1.4643	1.83343	9.18568e-51	2.48744e-19	5.58794e-28	9.02959e-13	100316872		'LOC100316872'		mRNA	1	NM_001247651.2	coding	known	chr1	75167757	75172219
100316873	'SBPase'	0.49	0.97	0.33	0.81	0.55	0.78	0.67	0.91	1.41	0.75	0.85	0.75	0.75	0.17	1.47	0.596667	0.713333	0.996667	0.783333	0.796667	0.428271	1.08968	0.484547	0.465598	0.546677	0.625146	0.0797429	0.465366	100316873	K01100	'SBPase'		mRNA	1	NM_001247656.1	coding	known	chr5	63659092	63662403
100316874	'GME2'	73.67	74.94	73.51	84.7	94.17	86.76	131.81	138.77	120.65	110.4	95.01	109.3	77.45	71.91	82.38	74.04	88.5433	130.41	104.903	77.2467	0.442143	1.16313	0.60103	0.106593	7.80549e-07	0.311135	1.09798e-28	2.02674e-10	100316874	K10046	'GME2'		mRNA	1	NM_001247660.2	coding	known	chr9	69111443	69116244
100316875	'MIOX'	30.92	34.76	45.35	76.91	61.32	62.48	6.74	8.78	9.23	6.11	7.87	3.71	22.68	23.67	23.24	37.01	66.9033	8.25	5.89667	23.1967	1.04836	-1.79377	-2.5368	-0.609887	4.96579e-13	0.00016225	2.15133e-16	9.53348e-27	100316875	K00469	'MIOX'		mRNA	1	NM_001247664.1	coding	known	chr12	2025281	2028981
100316877	'NCED2'	0.22	0.24	0.17	0.62	1.02	0.86	6.51	2.42	3.48	0.8	0.71	0.61	0.86	1.17	0.87	0.21	0.833333	4.13667	0.706667	0.966667	2.18309	4.63188	1.85785	2.25399	5.23638e-05	1.18361e-05	1.6617e-23	0.000891502	100316877	K09840	'NCED2'	LeNCED2+++SlNCED2	mRNA	1	XM_004244759.4	coding	known	chr8	8729868	8732054
100316879	'LOC100316879'	55.87	66.16	62.39	218.84	189.62	205.78	103.69	130.48	110.95	47.26	46.57	48.85	50.33	54.48	51.35	61.4733	204.747	115.04	47.56	52.0533	1.91236	1.24761	-0.272083	-0.195306	1.59867e-105	0.0547811	8.67391e-18	0.00514347	100316879	K13412	'LOC100316879'		mRNA	2	NM_001247678.2+++XM_010319346.3	coding	known	chr3	5101564	5109368
100316880	'LOC100316880'	29.46	34.42	30.11	34.49	39.78	35.25	9.63	9.43	8.64	11.98	13.7	17.44	17.21	20.09	22.89	31.33	36.5067	9.23333	14.3733	20.0633	0.40896	-1.40934	-1.02237	-0.589719	0.00142034	6.62026e-05	2.488e-21	7.23607e-11	100316880		'LOC100316880'		mRNA	1	NM_001347589.1	coding	known	chr10	61255688	61258686
100316881	'LOC100316881'	6.91	7.02	7.16	5.92	4.67	5.67	5.33	4.84	5.23	8.71	9.45	9.19	9.94	9.09	8.39	7.03	5.42	5.13333	9.11667	9.14	-0.195541	-0.138356	0.467829	0.414446	0.184928	0.000640069	0.377236	3.87141e-05	100316881	K00703	'LOC100316881'		mRNA	4	NM_001247688.3+++XM_019211959.2+++XM_026029024.1+++XM_026029025.1	coding	known	chr2	41094765	41104854
100316882	'LOC100316882'	6.23	6.24	5.83	4.73	4.37	4.49	3.67	2.64	3.47	5.16	5.11	5.7	5.48	5.93	5.4	6.1	4.53	3.26	5.32333	5.60333	-0.252241	-0.570603	-0.105455	-0.0857447	0.0628865	0.576017	0.00065184	0.478099	100316882	K00703	'LOC100316882'		mRNA	1	NM_001247694.1	coding	known	chr2	45313386	45330559
100316883	'PHS1'	0	0	0.07	0	0.07	0.07	0	0.07	0	0	0	0	0	0	0	0.0233333	0.0466667	0.0233333	0	0	1.14939	0.38014	-0.830239	-0.899138	0.777398	0.871831	0.936646	0.874208	100316883	K18116	'PHS1'	PHS+++TPS19	mRNA	1	NM_001247700.1	coding	known	chr8	519527	547550
100316884	'NDPS1'	0.33	0.08	0	0	0	0	0	0	0	0	0	0	0.08	0	0	0.136667	0	0	0	0.0266667	-2.94442	-2.80204	-3.05336	-2.15859	0.366556	0.473415	0.423144	0.3519	100316884	K18114	'NDPS1'		mRNA	2	NM_001247704.1+++XM_026032261.1	coding	known	chr8	530773	557531
100316887	'LOC100316887'	6.42	8.05	7.13	7.5	8.81	6.92	15	16.47	18.32	7.25	7.15	6.1	8.66	9.29	8.62	7.2	7.74333	16.5967	6.83333	8.85667	0.280926	1.52648	0.00592364	0.329741	0.071099	0.0131577	2.03046e-21	0.976789	100316887		'LOC100316887'		mRNA	2	XM_004235067.4+++XM_010319742.3	coding	known	chr3	54039202	54044958
100316888	'LOC100316888'	32.11	32.88	35.65	38.19	31.44	31.55	47.73	55.13	36.36	52.78	53.93	49.23	42.08	48.08	48.36	33.5467	33.7267	46.4067	51.98	46.1733	0.201401	0.82192	0.757274	0.515832	0.193392	5.485e-05	1.08596e-05	2.06809e-10	100316888		'LOC100316888'		mRNA	4	NM_001247722.2+++NM_001306181.1+++XM_026028456.1+++XM_026028457.1	coding	known	chr12	61716911	61718880
100316889	'CD2'	6.91	6.9	6.11	6.86	5.42	7.4	8.67	6.4	6.42	4.05	3.17	4.86	5.09	6.54	5.55	6.64	6.56	7.16333	4.02667	5.72667	0.158657	0.441958	-0.628196	-0.175828	0.343485	0.285441	0.00623482	0.000351146	100316889	K09338	'CD2'		mRNA	1	NM_001247728.2	coding	known	chr1	85096625	85102796
100316890	'ARF6a'	69.78	64.18	67.84	79.37	69.47	79.61	41.54	38.46	60.57	69.42	77.28	87.12	70.57	73.59	57.53	67.2667	76.15	46.8567	77.94	67.23	0.36862	-0.156005	0.320559	0.0574251	0.000263	0.720914	0.510569	0.00626434	100316890		'ARF6a'	Sl-ARF6A	mRNA	1	NM_001247734.1	coding	known	NW_020444325.1	107	2614
100316891	'GolS2'	23.8	26.2	30.7	172.73	186.67	164.98	570.71	572.7	686.68	228	270.5	179.91	81.64	90.93	93.57	26.9	174.793	610.03	226.137	88.7133	2.8892	4.85939	3.17544	1.77377	4.49757e-160	4.03367e-53	9.88361e-249	2.95416e-100	100316891	K18819	'GolS2'	GolS-2+++SlGolS2	mRNA	1	NM_001247739.2	coding	known	chr2	48649664	48651199
100316892	'LOC100316892'	39.55	37.95	36	38.73	34.21	43.22	30.14	23.58	30.1	20.15	19.23	27.41	21.56	20.54	20.26	37.8333	38.72	27.94	22.2633	20.7867	0.212474	-0.0973735	-0.670888	-0.82269	0.0616759	3.53102e-19	0.545576	1.8482e-06	100316892	K14485	'LOC100316892'		mRNA	1	NM_001247744.2	coding	known	chr9	66755640	66759637
100316893	'ARGOS'	3.72	3.89	3.32	1.68	0.36	0.81	39.37	22.48	27.23	51.72	59.21	45.47	18.07	18.53	19.58	3.64333	0.95	29.6933	52.1333	18.7267	-1.75393	3.37692	3.94831	2.42161	0.000264585	1.83691e-35	7.67319e-47	2.41596e-105	100316893		'ARGOS'		mRNA	1	NM_001247750.2	coding	known	chr12	66410640	66411655
100316894	'PP2C-1'	24.35	23.74	22.69	44.6	45.09	43.19	211.72	213.03	217.72	248.83	255.06	238.9	152.55	155.55	149.13	23.5933	44.2933	214.157	247.597	152.41	1.09395	3.53294	3.50582	2.73249	1.37047e-31	2.77431e-271	1.91372e-272	0	100316894	K14497	'PP2C-1'	SlPP2C-1	mRNA	6	NM_001247757.2+++XM_010320093.3+++XM_010320095.3+++XM_010320096.3+++XM_019212581.2+++XM_026029778.1	coding	known	chr3	71396191	71401778
100316895	'PP2C-2'	2.19	2.33	2.92	14.81	16.96	14.52	258.75	300.59	348.99	399.56	356.78	322.47	197.31	213.12	205.7	2.48	15.43	302.777	359.603	205.377	2.82446	7.28636	7.28165	6.41927	5.79297e-59	0	0	0	100316895	K14497	'PP2C-2'	SlPP2C-2	mRNA	1	NM_001247763.2	coding	known	chr3	60423947	60425993
100316896	'fin1'	71.5	76.23	61.89	68.15	69.75	64.72	68.54	68	59.55	81.21	73.94	76.89	55.23	60.92	66.89	69.8733	67.54	65.3633	77.3467	61.0133	0.139281	0.260578	0.253053	-0.139301	0.297582	0.351234	0.0757707	0.0408132	100316896		'fin1'		mRNA	1	NM_001247768.2	coding	known	chr1	91368138	91373902
100316897	'IMPCHase'	35.06	36.9	35.31	20.76	20.61	22.54	21.89	18.55	18.84	18.61	17.99	21.43	29.38	27.5	27.02	35.7567	21.3033	19.76	19.3433	27.9667	-0.56555	-0.514071	-0.789745	-0.311187	4.74738e-09	0.00102984	3.7564e-06	1.15135e-13	100316897	K00602	'IMPCHase'		mRNA	1	NM_001247775.2	coding	known	chr8	59425515	59431645
100316898	'LOC100316898'	7.56	6.03	7.11	2.15	2.05	1.97	2.19	0.92	1.64	2.83	3.91	4.06	5.6	5.23	5.22	6.9	2.05667	1.58333	3.6	5.35	-1.56239	-1.78958	-0.842387	-0.321927	1.34147e-13	0.0951291	3.96457e-10	6.95501e-05	100316898		'LOC100316898'		mRNA	1	NM_001247780.2	coding	known	chr10	1720006	1721811
100316899	'SQS1'	42.71	43.45	48.31	26.05	23.19	23.08	46.3	47.42	56.76	61.34	60.75	57.5	47.8	45.25	39.93	44.8233	24.1067	50.16	59.8633	44.3267	-0.710291	0.513733	0.517506	0.030171	3.7534e-12	0.848814	0.000459464	7.46974e-08	100316899	K00801	'SQS1'	SS+++SlSS	mRNA	1	NM_001247787.2	coding	known	chr1	96932938	96940547
100316900	'LOC100316900'	29.44	28.79	27.09	24.36	19.83	23.96	28.98	26.22	26.6	21.08	19.64	23.69	22.03	23.4	22.47	28.44	22.7167	27.2667	21.47	22.6333	-0.145873	0.278833	-0.311495	-0.289167	0.224086	0.00251082	0.00951404	0.00520416	100316900		'LOC100316900'		mRNA	1	NM_001247793.1	coding	known	chr4	60945678	60948788
100316901	'HDR'	80.82	97.82	80.05	185.86	202.69	193.27	108.88	121.95	103.26	96.04	100.9	96.17	81.92	88.28	86.4	86.23	193.94	111.363	97.7033	85.5333	1.35371	0.718948	0.279385	0.0351024	1.69492e-39	0.82042	3.12713e-07	0.0108342	100316901	K03527	'HDR'	lytB	mRNA	1	NM_001247799.2	coding	known	chr1	96202900	96207301
100316902	'GME1'	24.11	24.19	26.93	8.38	11.31	12.09	8.35	8.6	8.22	8.94	7.26	9.84	10.36	10.52	11.71	25.0767	10.5933	8.39	8.68	10.8633	-1.05646	-1.23162	-1.42974	-1.15777	4.28153e-12	3.20972e-20	2.26522e-18	1.04743e-22	100316902	K10046	'GME1'		mRNA	2	NM_001247805.2+++XM_010325333.1	coding	known	chr1	88113800	88117013
100322875	'CYP97A29'	6.82	5.45	6.32	6.64	5.84	6.6	9.25	6.21	9.92	20.73	26.46	20.6	11.7	9.73	10.7	6.19667	6.36	8.46	22.5967	10.71	0.21949	0.791266	1.96336	0.833938	0.258334	2.22841e-07	0.000375001	4.40789e-37	100322875	K15747	'CYP97A29'		mRNA	1	NM_001247120.2	coding	known	chr4	49983386	50002115
100322877	'CYP97C11'	2.75	2.45	2.41	3.12	3.58	3.71	8.09	7.72	10	8.39	10.25	8.62	4.7	5.92	4.8	2.53667	3.47	8.60333	9.08667	5.14	0.636169	2.11219	1.94006	1.06593	0.0122658	2.81079e-06	9.745e-23	4.63857e-23	100322877	K09837	'CYP97C11'	LeLUT1	mRNA	1	NM_001247129.2	coding	known	chr10	63664597	63669175
100462655	'MSH2'	4.37	4.97	4.9	1.23	1.1	0.82	1.15	0.6	1.07	0.66	0.68	0.73	1.78	2	1.4	4.74667	1.05	0.94	0.69	1.72667	-1.99803	-2.00783	-2.68997	-1.42216	1.63309e-20	3.14773e-13	1.19103e-15	1.73701e-32	100462655	K08735	'MSH2'		mRNA	1	NM_001247138.1	coding	known	chr6	43105156	43112189
100462656	'LOC100462656'	19.44	18.09	19.11	18.03	18.72	19.37	14.3	13.99	13.48	16.01	15.92	16.4	18.66	19.01	17.13	18.88	18.7067	13.9233	16.11	18.2667	0.168523	-0.102025	-0.1361	-0.0148217	0.0893842	0.902043	0.412621	0.176578	100462656	K08737	'LOC100462656'	MSH7	mRNA	4	XM_004242880.4+++XM_010325108.3+++XM_010325109.3+++XM_026031911.1	coding	known	chr7	10338237	10385085
100498663	'ARF19A'	27.67	26.98	25.23	38.63	37.99	44.55	41.14	43.86	57.5	17.84	16.41	19.43	18.64	18.55	15.43	26.6267	40.39	47.5	17.8933	17.54	0.779066	1.17903	-0.481125	-0.565282	1.62554e-16	6.21335e-08	8.14337e-13	3.338e-06	100498663		'ARF19A'	SlARF19A	mRNA	1	NM_001247811.2	coding	known	chr7	6383471	6390468
100500729	'LOC100500729'	30.11	29.07	27.99	35.15	35.55	37.13	21.64	24.75	22.75	24.58	23.66	28.47	38.81	38.72	36.49	29.0567	35.9433	23.0467	25.57	38.0067	0.486166	0.00791814	-0.0920709	0.425575	8.69539e-09	2.05727e-07	0.957846	0.447338	100500729	K01191	'LOC100500729'		mRNA	1	NM_001247922.2	coding	known	chr6	42800334	42810340
100505457	'LOC100505457'	15.07	14.7	15.38	5.64	4.27	5.62	9.95	6.31	7.91	8.24	7.76	8.85	9.69	9.3	9.24	15.05	5.17667	8.05667	8.28333	9.41	-1.35851	-0.561951	-0.762709	-0.6323	1.9656e-19	6.62494e-07	0.00191014	1.58557e-08	100505457		'LOC100505457'		mRNA	1	NM_001247336.1	coding	known	chr12	4931208	4934170
100505458	'GRX1'	23.33	24.16	26.2	29.38	31.77	29.73	24.46	21.52	24.36	25.81	26.74	32.28	22.53	27.74	25.67	24.5633	30.2933	23.4467	28.2767	25.3133	0.495555	0.294392	0.312479	0.103985	0.000141249	0.556249	0.0543295	0.0366002	100505458		'GRX1'	SlGRX1	mRNA	1	NM_001247341.2	coding	known	chr9	426166	428918
100527965	'PIN1'	16.58	16.44	15.33	10.91	10.35	11.57	20.36	11.05	15.22	20.91	20.15	25.5	23.44	22.1	19.89	16.1167	10.9433	15.5433	22.1867	21.81	-0.376381	0.282793	0.558244	0.480352	0.00384091	5.10037e-05	0.209702	2.45395e-05	100527965	K13947	'PIN1'	SlPIN1	mRNA	1	NM_001247234.1	coding	known	chr3	69052429	69055507
100527966	'PIN2'	20.63	15.29	19.1	6.07	3.07	5.96	5.48	3.62	4	2.32	2	5.18	7.72	6.84	8.97	18.34	5.03333	4.36667	3.16667	7.84333	-1.68798	-1.73159	-2.44087	-1.17893	1.93781e-15	8.03822e-13	5.90717e-19	7.24594e-08	100527966	K13947	'PIN2'	SlPIN2	mRNA	1	NM_001247241.1	coding	known	chr7	1755084	1757901
100527967	'PIN3'	2.11	2.14	2.99	1.42	1.26	1.67	2.73	1.8	1.89	1.62	1.78	2.83	2.96	4.6	3.16	2.41333	1.45	2.14	2.07667	3.57333	-0.527492	0.233034	-0.142203	0.653465	0.0635627	0.0154044	0.455139	0.68839	100527967	K13947	'PIN3'	SlPIN3	mRNA	2	NM_001247248.1+++XM_010320812.3	coding	known	chr4	1373838	1377554
100527968	'PIN4'	19.5	20.18	18.95	23.65	26.08	23.43	60.88	53.33	71.82	32.32	35.48	34.79	35.06	31.3	29.22	19.5433	24.3867	62.01	34.1967	31.86	0.484623	2.03331	0.919487	0.729035	4.60404e-06	3.84079e-12	2.05046e-52	1.71294e-22	100527968	K13947	'PIN4'	SlPIN4	mRNA	2	NM_001247255.1+++XM_010322243.3	coding	known	chr5	2482183	2485926
100527969	'PIN5'	40.77	79.42	54.86	5.33	6.31	5.32	2.24	1.3	2.3	0.79	2.41	1.32	0.53	0	0.19	58.35	5.65333	1.94667	1.50667	0.24	-3.17546	-4.55336	-5.17124	-7.86753	1.4259e-47	2.53157e-19	2.94917e-54	3.26349e-24	100527969	K13947	'PIN5'	SlPIN5	mRNA	1	NM_001247263.1	coding	known	chr1	77478979	77481673
100527970	'PIN6'	0.7	1.15	1.1	0.44	0.32	0.25	0.87	0.78	1.18	0.67	0.8	0.47	2.74	1.62	1.74	0.983333	0.336667	0.943333	0.646667	2.03333	-1.3602	0.287598	-0.498408	1.09269	0.0206877	0.00696163	0.600532	0.374077	100527970	K13947	'PIN6'	SlPIN6	mRNA	1	NM_001247270.1	coding	known	chr6	37702554	37707893
100527971	'PIN7'	5.19	4.7	4.98	1.82	1.96	2.51	0.68	0.46	0.59	4.2	3.63	4.79	2.87	2.93	3.53	4.95667	2.09667	0.576667	4.20667	3.11	-1.05801	-2.76577	-0.138194	-0.626885	6.32571e-06	0.00428498	3.47701e-19	0.579392	100527971	K13947	'PIN7'	SlPIN7	mRNA	1	NM_001247275.1	coding	known	chr10	62187751	62190510
100527972	'PIN8'	0.13	0.06	0	0.09	0.13	0.1	0.78	0.56	1.12	0.13	0.09	0.23	0.02	0.03	0.06	0.0633333	0.106667	0.82	0.15	0.0366667	1.55534	4.64982	1.82859	0.0608129	0.355651	0.986617	5.92323e-07	0.226446	100527972	K13947	'PIN8'	SlPIN8	mRNA	2	NM_001247282.1+++XM_010317549.3	coding	known	chr2	50654849	50659479
100527974	'PIN9'	28.53	27.33	30.63	23.71	23.34	25.52	12.99	9.83	8.23	10.09	8.68	11.16	16.65	18.2	17.02	28.83	24.19	10.35	9.97667	17.29	-0.0697851	-1.13888	-1.43229	-0.692131	0.592526	1.21485e-10	6.34227e-12	2.13581e-28	100527974	K13947	'PIN9'	SlPIN1+++SlPIN9	mRNA	1	NM_001247291.1	coding	known	chr10	60325867	60328744
100527976	'PIN10'	9.6	5.95	8.61	3.45	1.4	2.06	1.51	1.35	0.42	0.21	0	0	0.14	0.34	0.74	8.05333	2.30333	1.09333	0.07	0.406667	-1.62033	-2.52116	-6.75717	-4.24199	1.52986e-06	6.04884e-20	6.80854e-10	1.02701e-13	100527976	K13947	'PIN10'	SlPIN10	mRNA	1	NM_001247301.1	coding	known	chr4	54537419	54541018
100527977	'ARF17'	1.33	1.35	1.29	1.49	0.99	1.56	3.13	2.27	3.77	4.33	3.66	4.17	1.72	1.51	1.67	1.32333	1.34667	3.05667	4.05333	1.63333	0.200759	1.54945	1.71125	0.345816	0.579096	0.240402	4.6507e-09	4.84499e-16	100527977		'ARF17'		mRNA	1	NM_001247308.2	coding	known	chr11	6495289	6511832
100529100	'TTS2'	0.24	0.17	0.13	0.39	0.16	0.19	0.16	0.05	0.14	0.09	0.09	0.11	0.18	0.14	0.13	0.18	0.246667	0.116667	0.0966667	0.15	0.592683	-0.363059	-0.813299	-0.259249	0.48713	0.809632	0.73851	0.402428	100529100	K21928	'TTS2'	OSC3+++SlTTS2	mRNA	3	NM_001247668.2+++XM_010315319.3+++XM_010315320.3	coding	known	chr12	1026401	1035813
100529102	'lTTS1'	2.5	2.91	2.9	3.02	4.4	3.17	10.4	8.54	13.04	9.76	9.9	8.89	17.1	17.99	15.72	2.77	3.53	10.66	9.51667	16.9367	0.528723	2.27768	1.87476	2.65002	0.0234149	2.48041e-84	5.83486e-29	9.78409e-34	100529102	K15813	'lTTS1'	OSC4+++SlTTS1+++TTS1	mRNA	2	NM_001247675.1+++XM_010315322.3	coding	known	chr12	1040553	1049091
100529103	'LOC100529103'	3.71	4.76	4.86	2.47	2.14	2.04	0.85	0.94	1.25	0.46	1	1.25	3.03	2.17	2.82	4.44333	2.21667	1.01333	0.903333	2.67333	-0.82027	-1.78462	-2.20586	-0.687541	0.000514446	0.00470477	7.59555e-10	8.26924e-12	100529103	K12373	'LOC100529103'		mRNA	1	NM_001247679.2	coding	known	chr1	80657804	80660478
100529104	'LOC100529104'	47.95	48.57	56.43	45.47	44.87	45.95	31.83	39.85	34.83	36.77	36.39	40.65	42.15	43.26	41.97	50.9833	45.43	35.5033	37.9367	42.46	0.0251739	-0.126616	-0.319714	-0.208069	0.846302	0.0528741	0.487836	0.00329914	100529104	K12373	'LOC100529104'		mRNA	3	NM_001247684.2+++XM_010322982.3+++XM_026030912.1	coding	known	chr5	65413548	65423278
100529106	'PIP2-4'	528.82	468.89	551.78	682.47	718.08	653.31	255.86	327.72	215.87	107.95	89	69.38	115.63	112.91	138.04	516.497	684.62	266.483	88.7767	122.193	0.598357	-0.591158	-2.42987	-2.02048	3.0454e-11	4.23401e-79	0.00100522	3.52201e-61	100529106	K09872	'PIP2-4'	SlPIP2-4	mRNA	1	NM_001247696.2	coding	known	chr6	6570818	6572545
100529127	'LOC100529127'	1.95	1.63	2.18	1.12	0.98	1.08	1.29	0.98	1.04	1.28	0.84	0.91	1.4	1.58	1.67	1.92	1.06	1.10333	1.01	1.55	-0.674292	-0.457218	-0.823438	-0.262162	0.0298018	0.422457	0.160094	0.0121214	100529127	K03347	'LOC100529127'		mRNA	1	NM_001306057.1	coding	known	chr6	2614488	2619975
100529133	'WRKY72b'	18.32	18.95	22.05	14.22	12.54	16.05	5.69	6.52	6.84	4.97	8.52	6.61	15.55	14.76	13.67	19.7733	14.27	6.35	6.7	14.66	-0.285281	-1.27403	-1.46052	-0.383071	0.0350648	0.0021147	3.26682e-15	4.12923e-16	100529133		'WRKY72b'	SlWRKY72b	mRNA	2	NM_001247844.2+++XM_026031289.1	coding	known	chr6	43736999	43741658
100529134	'MAPKKKe'	27.61	26.26	26.05	33.6	33.96	34.98	17.61	17.45	18.92	22	18.49	23.47	27.82	27.79	23.38	26.64	34.18	17.9933	21.32	26.33	0.538904	-0.243644	-0.226132	0.0262511	9.32426e-12	0.854248	0.0407019	0.0546772	100529134		'MAPKKKe'		mRNA	2	NM_001247850.2+++XM_010314672.3	coding	known	chr11	26479083	26514993
100529135	'CDPK2'	33.85	34.67	34.51	49.72	47.75	48.08	57.16	67.82	58.25	42.48	39.55	41.28	36.71	34.33	35.77	34.3433	48.5167	61.0767	41.1033	35.6033	0.679337	1.17629	0.354709	0.093498	1.04612e-17	0.351354	2.12844e-20	6.60758e-05	100529135	K13412	'CDPK2'	LeCDPK2	mRNA	1	NM_001247855.2	coding	known	chr4	3108720	3114675
100529137	'ARF10A'	13.39	12.81	13.67	8.05	7.53	8.89	5.43	5.64	5.31	5.7	4.79	6.76	5.84	7.04	6.57	13.29	8.15667	5.46	5.75	6.48333	-0.518991	-0.930806	-1.10278	-0.977785	1.62942e-05	7.42335e-15	5.59041e-12	8.1662e-14	100529137		'ARF10A'	SlARF10A	mRNA	3	NM_001247867.2+++XM_010314885.3+++XM_026028011.1	coding	known	chr11	54399270	54403764
100529138	'WRKY72a'	16.32	14.61	18.65	54.96	53.39	54.05	10.74	9.1	12.06	10.86	21.61	15.85	31.31	36.35	26.77	16.5267	54.1333	10.6333	16.1067	31.4767	1.89744	-0.287486	0.0596107	0.976422	3.44961e-70	1.99352e-11	0.139368	0.845531	100529138		'WRKY72a'	SlWRKY72a+++SlWRKY73+++WRKY72+++WRKY73	mRNA	1	NM_001247873.2	coding	known	chr3	64873148	64877307
100529139	'SAMT'	0.13	0.19	0.33	0	0.13	0.27	1.17	1.41	2.2	0.78	0.6	0.98	0.52	0.91	1.4	0.216667	0.133333	1.59333	0.786667	0.943333	-0.486556	3.25988	1.97759	2.19854	0.794994	0.0101631	4.16598e-06	0.0208349	100529139	K21483	'SAMT'		mRNA	1	NM_001247880.1	coding	known	chr9	71278153	71280405
100529140	'LLP'	123.08	110.92	114.51	173.91	191.48	184.54	50.67	51.68	44.59	53.87	61.95	56.97	57.11	58.36	64.46	116.17	183.31	48.98	57.5967	59.9767	0.820436	-0.925603	-0.923688	-0.912094	1.11094e-20	2.97995e-23	2.22302e-16	4.01826e-23	100529140		'LLP'		mRNA	6	NM_001247887.1+++XM_010322244.3+++XM_010322245.3+++XM_010322246.2+++XM_010322248.2+++XM_019213735.1	coding	known	chr5	1607843	1612656
100534642	'MAPK5'	18.22	19.24	21.42	29.53	30.37	30.12	30.35	31	27.86	21.11	19.27	18.49	21.15	23.78	20.21	19.6267	30.0067	29.7367	19.6233	21.7133	0.797507	0.947617	0.100347	0.191977	9.91811e-14	0.158928	1.08963e-13	0.508009	100534642	K20600	'MAPK5'	MAPK4-2+++MPK4-2	mRNA	1	NM_001247337.2	coding	known	chr1	86232812	86238631
100620057	'AP2b'	29.37	34.48	31.72	32.82	33.89	34.46	14.91	15.97	14.26	8.66	10.71	10.6	17.28	16.71	17.54	31.8567	33.7233	15.0467	9.99	17.1767	0.258432	-0.743221	-1.57337	-0.852854	0.0149378	7.68112e-16	1.74031e-08	1.75013e-36	100620057	K09284	'AP2b'	SlAP2b	mRNA	2	NM_001246979.2+++XM_010317550.3	coding	known	chr2	36641340	36644984
100736245	'ACA10'	66.6	66.02	63.42	85.79	76.12	84.41	114.84	127.58	163.38	107.34	107.11	118.17	77.8	86.44	69.08	65.3467	82.1067	135.267	110.873	77.7733	0.500714	1.38053	0.854273	0.289192	1.11713e-10	0.00419207	2.93434e-17	1.49462e-28	100736245	K01537	'ACA10'		mRNA	5	NM_001247888.1+++XM_010324843.3+++XM_010324844.3+++XM_010324845.3+++XM_010324846.3	coding	known	chr7	3079709	3101282
100736246	'CLV2'	3.37	3.65	3.65	1.92	1.68	2.1	2.22	0.83	1.72	1.05	1.02	1.25	1.95	1.81	1.82	3.55667	1.9	1.59	1.10667	1.86	-0.724834	-0.832183	-1.59262	-0.891209	0.00132053	4.65996e-05	0.0132593	9.47697e-11	100736246		'CLV2'		mRNA	1	NM_001247895.2	coding	known	chr4	54567780	54570020
100736247	'TCP11'	34.62	31.58	37.62	28.54	33.21	33.77	16.29	10.86	16.23	20.88	21.44	27.24	45.67	49.32	41.55	34.6067	31.84	14.46	23.1867	45.5133	0.0627281	-0.920596	-0.483134	0.436559	0.664306	4.83038e-05	1.0131e-07	0.000233082	100736247		'TCP11'		mRNA	1	NM_001247902.2	coding	known	chr1	92182344	92184783
100736432	'CyP'	2496.86	2732.57	2683.76	1659.97	1866.6	1724.97	3121	3067.63	2896.81	4405.27	3700.92	3688.2	5813.65	4989.35	6284.13	2637.73	1750.51	3028.48	3931.46	5695.71	-0.388124	0.580955	0.701243	1.18919	1.12819e-05	1.85686e-33	1.38633e-10	2.39104e-12	100736432	K01802	'CyP'	PPIase+++ROT1+++Rotamase	mRNA	1	NM_001247559.1	coding	known	chr1	97436687	97437405
100736433	'Hsc70.1'	5.25	5.54	9.7	78.48	64.1	61.56	244.92	338.61	283.37	502.53	444.03	429.94	126.07	109	115.52	6.83	68.0467	288.967	458.833	116.863	3.50129	5.75488	6.16905	4.14096	3.14958e-32	3.01969e-47	4.86307e-137	2.86391e-88	100736433	K03283	'Hsc70.1'	HSC-I+++hsc70	mRNA	1	NM_001247562.2	coding	known	chr6	47334073	47337037
100736435	'Glb1'	1389.51	1890.84	1547.05	332.97	418.95	367.46	94.7	92.13	39.7	22.13	21.14	22.96	26.82	26.82	38.8	1609.13	373.127	75.51	22.0767	30.8133	-1.90881	-4.0478	-6.06943	-5.63451	1.48886e-50	3.51043e-298	1.5112e-53	0	100736435	K21894	'Glb1'	PHYTOGB1	mRNA	1	NM_001247569.2	coding	known	chr7	2965852	2968120
100736436	'LOC100736436'	6.27	7.09	10.28	6.43	7.01	6.52	5.29	4.68	5.43	0.47	0.89	0.69	0.37	0.47	0.68	7.88	6.65333	5.13333	0.683333	0.506667	-0.0556586	-0.27044	-3.42615	-3.91034	0.838805	1.7667e-32	0.310906	4.00114e-28	100736436	K01723	'LOC100736436'		mRNA	1	NM_001247573.2	coding	known	chr1	96118592	96120619
100736437	'PIIGLB1'	49.19	44.7	51.66	37.4	33.55	34.25	33.99	23.84	24.55	24.11	27.25	34.34	62.99	58.43	60.59	48.5167	35.0667	27.46	28.5667	60.67	-0.276625	-0.465804	-0.655282	0.383187	0.0221023	0.00043919	0.00450726	1.24487e-05	100736437		'PIIGLB1'	GLB1	mRNA	1	NM_001247577.2	coding	known	chr6	3327738	3331440
100736438	'CHRD'	89.42	79.26	77.3	48.15	42.19	44.7	53.29	37.78	38.77	38.48	43.27	51.49	72.03	69.81	70.96	81.9933	45.0133	43.28	44.4133	70.9333	-0.66655	-0.548402	-0.762914	-0.131727	1.73024e-07	0.343561	0.00102714	1.79561e-07	100736438	K09022	'CHRD'		mRNA	1	NM_001247581.2	coding	known	chr10	940369	943262
100736439	'TIL'	61.95	49.68	67.33	78.31	64.58	65.02	97.6	94.57	80.66	68.52	82.72	71.35	55.87	61.33	56.46	59.6533	69.3033	90.9433	74.1967	57.8867	0.431682	1.01751	0.458551	0.0613236	0.00605935	0.773193	4.16416e-10	0.00418011	100736439	K03098	'TIL'		mRNA	1	NM_001247586.1	coding	known	chr12	3377697	3380456
100736441	'LOC100736441'	0.87	2.25	0.59	0.55	0.65	0.56	0.25	0.19	0.56	4.13	3.46	2.86	3.31	2.22	0.53	1.23667	0.586667	0.333333	3.48333	2.02	-0.888575	-1.54497	1.59439	0.747612	0.187446	0.315177	0.0490587	0.000486172	100736441		'LOC100736441'		mRNA	1	NM_001247592.2	coding	known	chr8	57301654	57304416
100736444	'WRKY41'	58.84	92.68	109.26	726.09	725.72	622.95	221.78	288.28	218.58	141.96	168.99	169.17	99.91	148.78	213.96	86.9267	691.587	242.88	160.04	154.217	3.18279	1.84118	0.984224	0.883361	3.2338e-36	0.0492167	1.14443e-16	4.57659e-08	100736444		'WRKY41'	SlWRKY41	mRNA	1	NM_001247601.2	coding	known	chr1	86714900	86717086
100736445	'ARF9'	1.72	2.08	2.41	2	3.03	2.09	1.51	1.24	1.39	0.77	0.81	1.23	1.85	2.3	1.47	2.07	2.37333	1.38	0.936667	1.87333	0.39681	-0.176551	-1.08356	-0.102756	0.188495	0.786579	0.61854	0.000866241	100736445	K14486	'ARF9'	SlARF9A	mRNA	2	NM_001247605.1+++XM_010326986.3	coding	known	chr8	65481801	65486592
100736446	'CYP51'	422.42	445.68	394.92	129.55	119.77	126.13	111.93	81.53	81.32	98	93.85	99.87	168.38	145.69	160.74	421.007	125.15	91.5933	97.24	158.27	-1.56795	-1.86152	-2.01579	-1.36578	5.93115e-86	6.21856e-53	2.18516e-46	1.32814e-131	100736446	K05917	'CYP51'		mRNA	1	NM_001247608.2	coding	known	chr1	2174569	2178590
100736448	'ARF5'	15.33	15.93	15.83	6.46	7.05	7.24	8.6	5.18	5.69	8.78	8.89	9.51	19.97	17.11	18.45	15.6967	6.91667	6.49	9.06	18.51	-1.00191	-0.944677	-0.699201	0.277273	1.00277e-19	0.0104799	1.49973e-07	2.13444e-11	100736448	K14486	'ARF5'		mRNA	1	NM_001247616.1	coding	known	chr4	65311113	65316373
100736450	'ARF8a'	21.38	20.47	21.4	27.63	24.91	30.25	27.69	21.35	28.05	21.06	22.68	26.74	18.05	18.75	16.09	21.0833	27.5967	25.6967	23.4933	17.63	0.570505	0.630723	0.251074	-0.215991	6.74473e-09	0.0467332	3.77004e-06	0.0353326	100736450		'ARF8a'	ARF8-1+++SlARF8A	mRNA	3	NM_001247623.1+++XM_010319347.3+++XM_019212582.2	coding	known	chr3	4485462	4493148
100736451	'BAM1'	17.19	17.73	17.93	97.87	118.16	115.06	846.09	1073.88	1373.09	512.4	471.51	410.59	44.98	44.09	48.54	17.6167	110.363	1097.69	464.833	45.87	2.83167	6.31626	4.82077	1.42552	3.97455e-162	1.79941e-49	1.88261e-247	0	100736451	K01177	'BAM1'		mRNA	1	NM_001247627.2	coding	known	chr9	70857895	70860639
100736452	'LOC100736452'	9.77	10.37	10.13	13.35	13.2	13.7	10.8	10.86	11.55	15.86	16.61	14.04	13.26	14.67	12.76	10.09	13.4167	11.07	15.5033	13.5633	0.591661	0.462862	0.700616	0.454336	1.18363e-07	0.000124192	0.000764727	9.35959e-09	100736452	K01456	'LOC100736452'		mRNA	4	NM_001247631.3+++XM_010325372.3+++XM_026028931.1+++XM_026028939.1	coding	known	chr1	88166476	88180637
100736453	'TCP4'	0.05	0.04	0	0.09	0.05	0	0	0	0	0.05	0	0	0	0	0	0.03	0.0466667	0	0.0166667	0	0.822137	-1.47259	-0.760823	-1.79072	0.797247	0.734513	0.784362	0.848816	100736453		'TCP4'		mRNA	1	NM_001247635.2	coding	known	chr3	66350831	66352538
100736454	'TCP6'	0.04	0.09	0.05	0.09	0.05	0.09	1.54	1.74	1.99	1.39	2.34	1.49	0.72	0.5	0.49	0.06	0.0766667	1.75667	1.74	0.57	0.564139	5.24421	4.97878	3.3125	0.800305	0.00165345	7.0781e-10	1.08802e-08	100736454		'TCP6'		mRNA	1	NM_001247639.2	coding	known	chr6	43325857	43327423
100736455	'BRC1b'	0	0	0	0	0	0	0.04	0	0	0.08	0	0.04	0.04	0	0.04	0	0	0.0133333	0.04	0.0266667		1.34191	2.5754	1.92074		0.709067	0.806087	0.512381	100736455		'BRC1b'	BRANCHED1B+++SlBRC1b+++TCP+++TCP18	mRNA	1	NM_001247643.3	coding	known	chr6	43123249	43124937
100736456	'TCP10'	0.08	0	0.09	0.09	0.04	0.04	0.3	0.04	0.39	0	0	0.04	0.09	0.04	0.04	0.0566667	0.0566667	0.243333	0.0133333	0.0566667	0.234953	2.46444	-1.77352	0.0568104	0.922528	0.987676	0.0885952	0.571835	100736456		'TCP10'		mRNA	1	NM_001247647.1	coding	known	chr7	61978746	61981208
100736457	'TCP14'	22.45	21.08	23.27	14.73	15.88	14.06	7.55	7.55	4	9.47	5.89	9.65	10.74	9.66	11.03	22.2667	14.89	6.36667	8.33667	10.4767	-0.396209	-1.46499	-1.31813	-1.04257	0.000903242	1.50585e-18	5.55377e-11	1.8801e-13	100736457	K16221	'TCP14'		mRNA	1	NM_001306211.1	coding	known	chr4	2687064	2688986
100736458	'TCP16'	5.89	6.4	6.4	4.96	5.82	5.87	1.91	2.03	2.95	4.15	3.76	3.5	6.52	5.56	6.2	6.23	5.55	2.29667	3.80333	6.09333	0.0186903	-1.0871	-0.611417	0.0150027	0.94195	0.954855	2.35762e-05	0.0027218	100736458		'TCP16'		mRNA	1	NM_001247657.1	coding	known	chr3	67286717	67288437
100736459	'LOC100736459'	11.33	12.95	10.1	17.67	13.28	12.49	15.32	16.61	18.16	20.28	18.33	16.69	27.3	24.87	27.78	11.46	14.48	16.6967	18.4333	26.65	0.524056	0.905028	0.793614	1.27454	0.0101246	1.60438e-16	3.05801e-06	8.57914e-06	100736459		'LOC100736459'	TCP18	mRNA	1	NM_001247661.2	coding	known	chr2	38785527	38786567
100736460	'TCP23'	1.18	1.06	1.05	0.22	0.96	0.36	3.28	2.26	2.89	6.13	6.34	5.06	1.53	1.32	1.09	1.09667	0.513333	2.81	5.84333	1.31333	-0.767647	1.70229	2.57294	0.335137	0.227301	0.486581	1.92254e-07	2.69211e-21	100736460		'TCP23'		mRNA	4	NM_001247665.1+++XM_010322249.3+++XM_010322250.3+++XM_010322251.3	coding	known	chr5	1996607	2000876
100736461	'TCP22'	0	0.08	0.04	0	0	0	0	0	0	0	0	0.04	0	0	0.12	0.04	0	0	0.0133333	0.04	-2.19064	-2.05418	-1.33997	0.0671397	0.60184	0.989487	0.639064	0.707622	100736461		'TCP22'	TCP	mRNA	1	NM_001247669.1	coding	known	chr4	687106	688635
100736462	'ARF12'	22.21	21.65	22	25.07	25.79	29.23	8.64	8.83	8.84	4.02	3.54	3.54	5.8	7.07	5.77	21.9533	26.6967	8.77	3.7	6.21333	0.46891	-0.979299	-2.47453	-1.77156	2.13764e-06	6.28346e-51	7.32637e-17	1.47713e-88	100736462	K14486	'ARF12'		mRNA	4	NM_001247673.1+++XM_010326153.3+++XM_010326154.3+++XM_019215017.2	coding	known	chr8	2803333	2808725
100736463	'ARF19B'	48.1	40.49	45.8	43.97	43.72	52.98	23.28	20.89	27.72	41.43	38.95	45.29	43.22	42.3	36.93	44.7967	46.89	23.9633	41.89	40.8167	0.243396	-0.562639	0.00229742	-0.0992235	0.0260239	0.41894	0.000136087	0.984722	100736463		'ARF19B'	ARF19-1+++SlARF19B	mRNA	2	NM_001247676.1+++XM_010322983.3	coding	known	chr5	59755104	59761793
100736464	'PAT'	89.75	81.3	94.09	66.92	70.29	73.18	87.95	86.11	107.5	138.61	136.31	139.26	103.77	110.61	97.31	88.38	70.13	93.8533	138.06	103.897	-0.147275	0.440558	0.745275	0.282527	0.159109	0.00398737	0.00305922	2.58747e-17	100736464	K15849	'PAT'		mRNA	1	NM_001247680.1	coding	known	chr4	53026231	53032345
100736465	'LOC100736465'	8.53	7.91	7.92	5.96	5.52	6.16	4.45	4.73	6.26	5.64	7.01	6.13	6.75	6.21	5.1	8.12	5.88	5.14667	6.26	6.02	-0.287082	-0.315124	-0.284126	-0.395769	0.0159648	0.00370575	0.108154	0.0308683	100736465		'LOC100736465'	TX1	mRNA	1	XM_010328625.3	coding	known	chr9	72610220	72632761
100736466	'GAME3'	3.67	3.25	3.97	1.99	2.33	1.95	1.37	1.35	1.1	2.61	2.63	3.18	6.93	5.87	7.62	3.63	2.09	1.27333	2.80667	6.80667	-0.609511	-1.16555	-0.272325	0.954629	0.0216659	3.0397e-06	4.55491e-05	0.314084	100736466		'GAME3'		mRNA	1	NM_001247690.1	coding	known	chr8	61131929	61133640
100736467	'SERK3A'	38.64	37.23	36.81	39.95	42.55	41.6	36.43	45.51	42.17	32.22	30.84	32.81	34.31	33.1	31.06	37.56	41.3667	41.37	31.9567	32.8233	0.322531	0.490565	-0.135244	-0.150266	0.000782427	0.145908	0.00106922	0.198471	100736467	K13416	'SERK3A'	BAK1	mRNA	1	NM_001247697.1	coding	known	chr10	39837688	39848562
100736468	'ATG8a'	180.35	197.78	168.19	219.96	254.1	238.92	162.19	161.78	143.02	207.3	207.31	192.69	157.15	161.84	175.24	182.107	237.66	155.663	202.433	164.743	0.586405	0.15532	0.276526	-0.0659961	2.30615e-07	0.640362	0.281082	0.0118358	100736468	K08341	'ATG8a'	SlATG8a	mRNA	1	NM_001247701.2	coding	known	chr7	66851855	66854833
100736469	'LOC100736469'	104.41	113.73	125.8	112.56	133.37	139.8	88.62	123.97	114.92	180.88	163.35	176.21	122.2	136.21	156.54	114.647	128.577	109.17	173.48	138.317	0.395813	0.325472	0.78156	0.43921	0.000530336	6.40321e-05	0.0389763	3.6459e-14	100736469	K08341	'LOC100736469'		mRNA	2	NM_001247705.1+++XM_010326987.3	coding	known	chr8	62653151	62656976
100736470	'LOC100736470'	72.43	77.56	71.66	71.09	82.18	75.46	54.25	65.74	49.01	77.85	93.94	80.34	87.69	79.91	94.51	73.8833	76.2433	56.3333	84.0433	87.37	0.306945	0.12136	0.396465	0.428957	0.179408	0.0353961	0.687201	0.0584656	100736470	K08341	'LOC100736470'		mRNA	1	NM_001247710.1	coding	known	chr1	76894956	76900702
100736471	'LOC100736471'	22.72	22.18	21.92	17.87	17.21	17.75	13.06	10.84	12.08	13.75	12.84	15.72	19	17.89	16.57	22.2733	17.61	11.9933	14.1033	17.82	-0.159643	-0.556743	-0.567729	-0.284122	0.0909895	0.00292718	4.11094e-07	9.56637e-08	100736471	K16278	'LOC100736471'	HOS1	mRNA	2	XM_010327199.3+++XM_026032404.1	coding	known	chr8	62250664	62259763
100736472	'AP2d'	101.65	98.06	97.02	97.74	99.16	104.19	756.83	588.8	689.89	116.76	129.2	119.68	154.26	148.4	150.79	98.91	100.363	678.507	121.88	151.15	0.202045	3.12357	0.401496	0.659429	0.0158447	6.28976e-20	6.07513e-192	9.59126e-07	100736472	K09284	'AP2d'		mRNA	2	NM_001247718.2+++XM_010314886.3	coding	known	chr11	56068240	56071518
100736473	'NR'	204.51	214.29	211.02	35.02	75.66	49.23	62.55	65.39	74.86	42.19	39.67	35.3	16.64	16.41	13.92	209.94	53.3033	67.6	39.0533	15.6567	-1.79045	-1.2917	-2.3319	-3.70688	5.63662e-07	0	2.57053e-26	5.89261e-140	100736473	K10534	'NR'	NIA	mRNA	1	NM_001328498.1	coding	known	chr11	7177071	7181590
100736474	'MAPK6'	4.64	5.11	5.05	5.35	7.08	5.94	14.32	13.28	13.62	8.45	10.53	8.13	7.72	7.27	6.18	4.93333	6.12333	13.74	9.03667	7.05667	0.497757	1.82324	0.97118	0.560712	0.0137212	0.00229058	3.18893e-34	5.22035e-08	100736474	K20600	'MAPK6'		mRNA	1	NM_001247731.2	coding	known	chr5	60669196	60674062
100736475	'MAPK12'	45.39	49.55	45.88	39.34	34.53	44.09	61.72	51.07	64.26	39.78	40.12	47.94	34.12	35.69	36.16	46.94	39.32	59.0167	42.6133	35.3233	-0.0833502	0.654279	-0.0258443	-0.374585	0.511167	1.58652e-05	1.36838e-07	0.84609	100736475		'MAPK12'		mRNA	2	NM_001247735.1+++XM_010325293.3	coding	known	chr7	64356304	64362346
100736476	'LOC100736476'	1.47	0.88	1.62	7.37	5.65	7.99	1.67	2.64	1.64	0.78	0.5	0.59	0.65	0.85	0.83	1.32333	7.00333	1.98333	0.623333	0.776667	2.55817	0.907822	-1.02652	-0.758863	8.56018e-26	0.0812742	0.0187743	0.0227491	100736476		'LOC100736476'	MAPK15	mRNA	2	XM_010322403.3+++XM_019213761.2	coding	known	chr5	2439454	2443799
100736477	'LAX2'	32.51	28.56	32.23	8	7	7.61	7.15	3.85	4.14	9.82	8.51	8.29	23.86	21.75	19.84	31.1	7.53667	5.04667	8.87333	21.8167	-1.85971	-2.28624	-1.70738	-0.463636	1.19075e-46	0.00016236	8.5674e-28	4.15439e-36	100736477	K13946	'LAX2'	SlLAX2	mRNA	1	NM_001247746.1	coding	known	chr1	97506018	97509206
100736478	'LAX3'	20.94	18.56	26.61	12.04	11.25	12.06	6.05	4.99	4.23	16.14	15.09	19.58	14.46	15.19	13.46	22.0367	11.7833	5.09	16.9367	14.37	-0.715306	-1.76706	-0.276759	-0.566038	5.58743e-06	0.00051011	3.53842e-18	0.134718	100736478	K13946	'LAX3'	SlLAX3	mRNA	1	NM_001247753.1	coding	known	chr11	6272124	6276948
100736479	'LAX4'	16.88	15.82	17.85	16.61	11.37	14.75	7.69	4.82	5.79	2.99	3.15	1.97	5.31	4.93	5.05	16.85	14.2433	6.1	2.70333	5.09667	-0.0750188	-1.07568	-2.52471	-1.65517	0.702266	2.90393e-29	1.02416e-07	8.10299e-39	100736479	K13946	'LAX4'	SlLAX4	mRNA	2	NM_001247759.1+++XM_010329375.3	coding	known	chr10	59843587	59848808
100736480	'IAA21'	2.78	0.7	1.49	1.29	1.62	0.55	0.18	0.34	0	0.35	0	0.35	0	0.52	0	1.65667	1.15333	0.173333	0.233333	0.173333	-0.318497	-2.85243	-2.68322	-3.16511	0.779567	0.0238734	0.0361854	0.031433	100736480	K14484	'IAA21'		mRNA	1	NM_001247765.1	coding	known	chr3	210558	211726
100736482	'F3H'	11.24	11.31	11.42	4.65	3.81	4.15	5.26	3.79	2.83	2.21	1.54	2.44	2.99	1.84	1.64	11.3233	4.20333	3.96	2.06333	2.15667	-1.24359	-1.16814	-2.34909	-2.34276	7.45612e-11	2.14092e-22	7.60272e-07	4.48031e-24	100736482	K00475	'F3H'		mRNA	1	NM_001329483.1	coding	known	chr2	47677253	47679190
100736483	'Lyk3'	12.37	9.13	10.79	6.89	4.32	6.04	3.09	2.92	3.14	7.71	8.27	6.73	12.86	12.5	12.5	10.7633	5.75	3.05	7.57	12.62	-0.721033	-1.52458	-0.402926	0.286762	7.41599e-05	0.0550385	2.26232e-17	0.0172138	100736483		'Lyk3'	SlLyk3	mRNA	3	NM_001247783.1+++XM_010320097.3+++XM_010320098.3	coding	known	chr3	70760754	70767602
100736484	'Lyk11'	3.34	3.95	4.71	1.49	1.25	0.94	2.78	3.43	2.76	2.08	2.2	2.19	2.61	3.56	2.87	4	1.22667	2.99	2.15667	3.01333	-1.50388	-0.0559903	-0.810276	-0.374821	1.13014e-08	0.135134	0.854222	0.000521096	100736484	K13429	'Lyk11'	SlLYK11	mRNA	2	NM_001247790.1+++XM_026029026.1	coding	known	chr2	45659240	45663460
100736485	'LYK12'	14.71	14.22	14.1	8.8	10.25	9.98	3.49	5.25	3.97	2.36	2.51	3.09	3.71	4.4	4.34	14.3433	9.67667	4.23667	2.65333	4.15	-0.383955	-1.40649	-2.33654	-1.74375	0.00637802	1.0397e-31	2.53947e-12	2.39673e-44	100736485	K13429	'LYK12'	SlLYK12	mRNA	1	NM_001247796.1	coding	known	chr2	45664707	45668686
100736486	'Lyk13'	0.91	0.69	1.1	0.22	0.12	0.19	0.15	0.22	0.11	0.83	0.59	0.67	1.71	1.18	1.53	0.9	0.176667	0.16	0.696667	1.47333	-2.20422	-2.07013	-0.314529	0.812843	0.000115493	0.0224167	0.000297256	0.52011	100736486	K13429	'Lyk13'	SlLYK13	mRNA	2	NM_001247801.1+++XM_010325387.3	coding	known	chr1	88808728	88813675
100736487	'CYP734A8'	36.18	40.04	42.17	12.36	15.1	14.14	3.29	4.59	3.52	7.28	8.17	7.14	16.67	15.55	16.07	39.4633	13.8667	3.8	7.53	16.0967	-1.32352	-3.02459	-2.29073	-1.24777	1.0935e-28	2.323e-32	1.30008e-68	1.42283e-79	100736487	K15639	'CYP734A8'		mRNA	1	NM_001247808.2	coding	known	chr12	1296919	1301536
100736493	'GID1b-1'	97.57	119.04	108.89	122.79	117.12	110.26	237.24	221.96	210.12	107.05	106.72	113.35	97.8	109.05	111.84	108.5	116.723	223.107	109.04	106.23	0.290794	1.38867	0.108155	0.0188003	0.00499661	0.892812	1.57724e-36	0.335992	100736493	K14493	'GID1b-1'	GID1+++SlGID1b-1	mRNA	1	NM_001247838.2	coding	known	chr9	66483057	66484812
100736498	'PSK1'	19.96	15.79	21	38.39	40.76	33.41	243.43	237.19	190.55	324.8	279.07	253.42	176.41	239.93	216.77	18.9167	37.52	223.723	285.763	211.037	1.20256	3.96481	4.05786	3.57785	2.24867e-10	2.15482e-111	1.89767e-129	1.72911e-157	100736498		'PSK1'		mRNA	1	NM_001247868.2	coding	known	chr9	2464868	2466201
100736499	'GAPDH'	112.87	136.3	128.48	92.08	114.52	106.36	103.31	114.49	96.37	210.77	188.98	177.1	271.1	298.9	319.12	125.883	104.32	104.723	192.283	296.373	-0.0824851	0.0886285	0.715225	1.287	0.573532	1.90493e-36	0.591	7.24083e-11	100736499	K00134	'GAPDH'		mRNA	1	NM_001247874.2	coding	known	chr3	63192554	63195920
100736500	'LOC100736500'	393.32	350.43	203.21	206.48	215.49	183.08	78.32	107.28	131.7	129.41	235.13	140.36	193.98	162.58	171.94	315.653	201.683	105.767	168.3	176.167	-0.460588	-1.20959	-0.805517	-0.787052	0.173372	0.0112408	9.86338e-06	0.0647695	100736500		'LOC100736500'	LeGRP1+++TomR2	mRNA	1	NM_001247881.1	coding	known	chr6	39319905	39339105
100736502	'RPB2-2'	0.09	0.04	0.03	0	0	0	0.09	0.01	0.07	0.19	0.31	0.27	0.19	0.19	0.16	0.0533333	0	0.0566667	0.256667	0.18	-4.20352	0.370185	2.37731	1.79856	0.0380161	0.0288312	0.800891	0.00127734	100736502	K03010	'RPB2-2'	rpb2	mRNA	3	NM_001247896.2+++XM_019211262.2+++XM_026028459.1	coding	known	chr12	3579191	3588060
100736503	'TIL''	7.06	16.07	8.78	3.45	4.31	4.39	8.07	4.98	4.11	39.94	30.46	27.81	21.43	20.26	17.39	10.6367	4.05	5.72	32.7367	19.6933	-1.17793	-0.500347	1.76661	0.989464	0.00663854	0.00242443	0.309341	5.48942e-09	100736503	K03098	'TIL''		mRNA	1	NM_001247903.1	coding	known	chr7	202542	203358
100736505	'LOC100736505'	4.5	5.74	6.24	22.36	19.69	17.04	8.03	9.4	8.12	14.93	20.1	13.68	29.36	32.03	33.27	5.49333	19.6967	8.51667	16.2367	31.5533	2.02739	0.983735	1.66272	2.56957	2.99998e-36	8.27612e-74	1.20207e-06	4.28473e-18	100736505	K20617	'LOC100736505'		mRNA	1	NM_001247918.2	coding	known	chr9	7155180	7157612
100736506	'HSFA3'	8.22	8.67	8.12	10.51	9.73	10.6	18.67	21.62	21.49	18.48	20.73	15.91	24.42	20.32	18.61	8.33667	10.28	20.5933	18.3733	21.1167	0.454594	1.58008	1.23913	1.41733	0.000690774	1.37853e-28	3.50937e-26	5.80076e-19	100736506	K09419	'HSFA3'		mRNA	2	NM_001247925.2+++XM_019215440.2	coding	known	chr9	2443159	2448331
100736507	'LOC100736507'	205.61	203.68	216.94	148.01	147.14	151	259.15	265.31	271.4	265.97	238.71	259.26	175.93	184.49	187.03	208.743	148.717	265.287	254.647	182.483	-0.300993	0.703022	0.392183	-0.139991	5.81879e-05	0.0962438	2.45678e-12	4.90467e-06	100736507	K00235	'LOC100736507'		mRNA	1	NM_001247931.3	coding	known	chr2	55073963	55077293
100736509	'ARF1'	73.44	81.55	75.51	129.51	129.57	126.67	117.42	135.84	138.18	124.04	120.59	131.18	88.01	95.24	84.8	76.8333	128.583	130.48	125.27	89.35	0.923393	1.10941	0.799307	0.257328	1.58286e-32	0.00343207	1.22816e-17	6.91568e-23	100736509	K14486	'ARF1'	SlARF1	mRNA	1	NM_001247942.2	coding	known	chr1	91610893	91616860
100736510	'MAPK8'	7.14	7.15	9.56	5.26	3.64	5.35	9.37	5.89	10.87	27.52	24.76	29.33	14.12	13.97	14.6	7.95	4.75	8.71	27.2033	14.23	-0.570305	0.527315	1.97989	0.905041	0.00443463	1.59837e-08	0.0324754	1.56931e-44	100736510	K20537	'MAPK8'		mRNA	2	NM_001247947.2+++XM_010317553.3	coding	known	chr2	48572750	48576337
100736511	'ARF10B'	1.8	2.25	1.89	1.35	1.36	1.17	1.31	1.42	1.78	4.28	4.24	4.13	3.3	3.12	2.75	1.98	1.29333	1.50333	4.21667	3.05667	-0.435917	-0.0566926	1.18259	0.664598	0.144792	0.00402707	0.882942	6.48267e-09	100736511		'ARF10B'	ARF16+++SlARF10B	mRNA	1	NM_001247951.2	coding	known	chr6	46772278	46775268
100736512	'MPK9'	58.31	57.08	65.28	38.21	35.18	37.55	24.02	17.63	17.85	31.77	31.44	31.68	50.4	51.62	59.47	60.2233	36.98	19.8333	31.63	53.83	-0.515819	-1.25365	-0.824084	-0.107427	2.35303e-07	0.430646	8.84986e-19	1.36089e-15	100736512	K20535	'MPK9'		mRNA	1	NM_001246832.1	coding	known	chr4	64913770	64920128
100736513	'MAPK4'	15.72	13.4	16.41	7.81	7.3	7.75	39.76	66.03	76.29	125.12	119.61	114.94	42.12	42.97	38.63	15.1767	7.62	60.6933	119.89	41.24	-0.806169	2.36818	3.08674	1.49473	1.01049e-06	8.88876e-35	7.46935e-22	1.51324e-171	100736513	K04371	'MAPK4'		mRNA	1	NM_001246838.1	coding	known	chr11	56156906	56160816
100736514	'LYK1'	19.87	21.26	21.32	56.84	50.23	51.4	54.88	71.64	68.24	46.87	48.23	42.37	42.37	49.26	39.36	20.8167	52.8233	64.92	45.8233	43.6633	1.52528	1.9907	1.23177	1.10458	1.12112e-66	2.39426e-25	1.18734e-38	2.13334e-36	100736514	K13429	'LYK1'	Bti9+++SlLYK1	mRNA	2	NM_001246844.1+++NM_001247001.2	coding	known	chr7	59564792	59575376
100736515	'TCP1'	3.15	2.21	1.85	0.78	0.77	1.18	1.41	0.75	0.67	0.65	0.5	0.49	1.8	1.03	1.7	2.40333	0.91	0.943333	0.546667	1.51	-1.22014	-1.00996	-2.03874	-0.622267	0.00614871	0.160566	0.0350367	2.08978e-05	100736515		'TCP1'		mRNA	1	NM_001246854.2	coding	known	chr2	42811987	42813236
100736516	'TCP5'	0.18	0.13	0.14	0.23	0.23	0.19	3.17	3.07	2.75	1.12	0.96	0.59	0.72	0.54	0.4	0.15	0.216667	2.99667	0.89	0.553333	0.728278	4.67074	2.69454	1.95041	0.558358	0.0219425	5.0895e-17	0.000292911	100736516		'TCP5'		mRNA	2	NM_001246863.2+++XM_026029027.1	coding	known	chr2	51565135	51566940
100736518	'BRC1a'	0	0	0	0	0	0	0	0	0.06	0	0	0	0	0	0	0	0	0.02	0	0		1.34191					0.806087		100736518		'BRC1a'	TCP18	mRNA	1	NM_001246873.2	coding	known	chr3	69813122	69814416
100736519	'TCP12'	309.69	292.99	284.76	710.48	854.86	725	187.91	211.37	159.06	148.42	112.45	130.18	218.52	230.82	220.3	295.813	763.447	186.113	130.35	223.213	1.55354	-0.320056	-1.08189	-0.360117	1.92379e-54	2.71852e-06	0.0277972	6.43051e-21	100736519		'TCP12'		mRNA	1	NM_001246877.1	coding	known	chr11	11841434	11843108
100736520	'TCP15'	20.08	21.11	22.26	15.64	18.35	15.5	17.56	17.81	16.35	24.55	24.24	23.15	24.11	24.79	21.9	21.15	16.4967	17.24	23.98	23.6	-0.168686	0.0596706	0.285988	0.210371	0.295056	0.118676	0.743749	0.0257939	100736520	K16221	'TCP15'		mRNA	1	NM_001246881.2	coding	known	chr1	2293942	2295209
100736521	'TCP17'	9.73	9.37	12.91	4.19	5.54	5.9	2.08	1.32	1.95	3.79	3.95	4.63	5.76	8.16	5.83	10.67	5.21	1.78333	4.12333	6.58333	-0.845629	-2.23555	-1.26996	-0.647555	4.46208e-05	0.00250637	1.06933e-18	4.1542e-10	100736521		'TCP17'		mRNA	1	NM_001246886.1	coding	known	chr6	43673618	43675313
100736522	'TCP19'	8.1	8.43	8.76	9.1	8.82	7.8	7.05	6.58	7.14	5.83	5.74	5.63	11.36	11.79	11.22	8.43	8.57333	6.92333	5.73333	11.4567	0.215654	0.0761393	-0.447233	0.501415	0.353366	0.00817813	0.784153	0.0495287	100736522		'TCP19'		mRNA	1	NM_001246892.2	coding	known	chr9	1504943	1505967
100736523	'TCP21'	7.83	7.38	7.71	5.99	5.16	5.06	2.84	2.26	2.35	0.6	0.74	1.15	1.03	1.14	1.06	7.64	5.40333	2.48333	0.83	1.07667	-0.312614	-1.26935	-3.10115	-2.7714	0.182791	5.07922e-21	4.18703e-07	6.21376e-21	100736523		'TCP21'		mRNA	1	NM_001246897.1	coding	known	chr3	1316486	1317637
100736524	'TCP24'	31.26	27.92	30.33	34.37	35.49	36.89	14.97	12.39	13.19	17.74	18.74	17.82	19.36	19.36	21.51	29.8367	35.5833	13.5167	18.1	20.0767	0.438159	-0.797592	-0.62238	-0.524425	1.87132e-05	4.67096e-06	4.43784e-10	2.02937e-08	100736524		'TCP24'		mRNA	1	NM_001246902.2	coding	known	chr8	13152905	13160082
100736525	'LOC100736525'	209.59	215.44	229.14	636.12	598.09	675.68	1067.88	797.82	1113.39	595.18	672.84	545.92	212	207.17	256.07	218.057	636.63	993.03	604.647	225.08	1.7427	2.55786	1.58939	0.117439	1.94206e-120	0.36301	1.09242e-78	1.02851e-60	100736525		'LOC100736525'		mRNA	1	NM_001246906.2	coding	known	chr3	68186488	68187739
100736526	'DMR6-1'	6.35	8.54	11.07	18.76	14.39	12.96	229.69	220.33	256	102.22	111.46	91.3	19.34	19.42	18.31	8.65333	15.37	235.34	101.66	19.0233	1.01512	5.11702	3.65639	1.18501	7.50508e-07	8.97747e-11	4.93762e-174	2.81896e-113	100736526		'DMR6-1'	SlDMR6-1	mRNA	1	NM_001246911.2	coding	known	chr3	53506840	53511901
100736527	'PIP2-9'	399.19	286.61	403.26	241.5	187	220.57	168.57	112.22	105.25	110.8	93.98	100.62	112.71	98.65	122.41	363.02	216.357	128.68	101.8	111.257	-0.559528	-1.15021	-1.72732	-1.64988	4.03483e-05	2.29003e-32	2.40851e-09	5.98562e-36	100736527	K09872	'PIP2-9'	SlPIP2-9	mRNA	1	NM_001246917.2	coding	known	chr10	57054654	57056358
100736528	'GAME1'	69.58	64.43	76.44	8.12	4.28	4.69	27.91	15.66	11.89	8.67	10.91	8.75	30.19	20.71	21.31	70.15	5.69667	18.4867	9.44333	24.07	-3.44093	-1.5944	-2.7947	-1.49762	2.33078e-87	3.79678e-25	8.80621e-11	1.09672e-112	100736528		'GAME1'		mRNA	1	NM_001246924.2	coding	known	chr7	57445188	57446901
100736530	'SERK1'	37.86	36.39	36.21	26.32	27.55	28.56	21.69	19.46	19.98	13.56	11.79	15.57	25.4	26.43	24.57	36.82	27.4767	20.3767	13.64	25.4667	-0.239562	-0.509567	-1.33486	-0.487772	0.0188244	1.76261e-07	2.5897e-06	1.26172e-27	100736530	K13418	'SERK1'		mRNA	1	NM_001246937.1	coding	known	chr4	59629656	59635951
100736531	'SERK3B'	23.03	22.33	22.22	40.65	40.09	38.21	30.33	33.55	30.86	30.15	28.29	33.43	33.57	32.07	29.3	22.5267	39.65	31.58	30.6233	31.6467	0.998891	0.835549	0.540749	0.534485	3.60444e-26	1.48561e-07	1.61811e-11	8.40718e-07	100736531	K13416	'SERK3B'		mRNA	1	NM_001246942.1	coding	known	chr1	93184671	93192635
100736533	'LOC100736533'	84.8	69.49	85.45	98.55	87.26	97.8	80.17	84.74	71.19	63.34	60.66	67.4	48.23	50.6	52.95	79.9133	94.5367	78.7	63.8	50.5933	0.438574	0.351779	-0.207309	-0.588979	0.000152652	2.82822e-06	0.0223455	0.125309	100736533	K14424	'LOC100736533'		mRNA	1	NM_001246951.1	coding	known	chr6	47617554	47623431
100736534	'AP2c'	9.52	10.17	8.65	5.74	5.7	4.63	15.12	12.6	15.79	14.07	16.1	13.49	9.42	8.47	9.12	9.44667	5.35667	14.5033	14.5533	9.00333	-0.643157	0.968066	0.719531	-0.0205204	0.000252421	0.918336	9.55189e-10	5.9803e-07	100736534	K09284	'AP2c'		mRNA	2	NM_001246957.1+++XM_010317554.2	coding	known	chr2	54714882	54718021
100736535	'AP2e'	14.04	13.57	14.46	17.74	15.37	18.13	36.6	31.26	28.24	5.87	6.17	8.29	5.06	4.89	5.28	14.0233	17.08	32.0333	6.77667	5.07667	0.4659	1.53647	-0.949758	-1.41708	0.000160612	2.82905e-23	1.29186e-33	7.36141e-09	100736535	K09284	'AP2e'		mRNA	2	NM_001246962.2+++XM_010324006.3	coding	known	chr6	47006768	47010380
100736536	'MAPK7'	19.21	20.89	20.64	19.85	20.53	19.85	19.08	25.82	22.58	11.29	10.85	9.63	21.46	19.17	17.31	20.2467	20.0767	22.4933	10.59	19.3133	0.173901	0.508843	-0.832903	-0.0201816	0.186008	0.904723	0.00480162	1.35289e-09	100736536	K20600	'MAPK7'		mRNA	1	NM_001246968.2	coding	known	chr8	64651750	64655031
100736537	'LOC100736537'	36.19	38.14	36.34	152.63	147.67	157.71	295.24	275.75	290.53	39.18	37.68	39.2	24.36	22.89	22.94	36.89	152.67	287.173	38.6867	23.3967	2.22935	3.30183	0.163489	-0.616035	2.82089e-207	9.80709e-13	0	0.074271	100736537		'LOC100736537'	MAPK11	mRNA	1	XM_004244251.4	coding	known	chr7	65036530	65042127
100736538	'LOC100736538'	61.14	55.16	64.61	83.98	88.77	88.63	48.21	47.82	51.08	57.8	49.65	62.69	54.12	53.59	56.46	60.3033	87.1267	49.0367	56.7133	54.7233	0.712377	0.0437293	0.0055672	-0.0993923	2.70605e-16	0.360367	0.778802	0.972838	100736538		'LOC100736538'	MAPK13	mRNA	5	XM_004229411.4+++XM_010324458.3+++XM_010324462.3+++XM_010324466.3+++XM_026030961.1	coding	known	chr1	79315234	79322713
100736539	'MAPK16'	41.15	41.64	44.56	41.74	37.8	38.39	35.08	32.86	31.12	37.3	39.97	40.77	38.42	38.7	36.42	42.45	39.31	33.02	39.3467	37.8467	0.0710122	-0.0199462	-0.0135321	-0.122872	0.510399	0.205647	0.88883	0.904405	100736539	K20538	'MAPK16'		mRNA	1	NM_001246986.2	coding	known	chr12	55772600	55779877
100736540	'LAX1'	47.68	48.99	54.42	31.18	28.96	28.51	25.62	15.31	24.57	58.64	53.96	56.51	51.74	50.79	48.42	50.3633	29.55	21.8333	56.37	50.3167	-0.586946	-0.868854	0.259291	0.0409493	2.10666e-10	0.735076	3.86133e-06	0.00839324	100736540	K13946	'LAX1'	SlLAX1	mRNA	1	NM_001246990.2	coding	known	chr9	6008060	6012333
100736541	'LAX5'	1.13	1.24	1.19	0.23	0.09	0.37	0.75	0.17	0.5	0.18	0.09	0	0.67	0.4	0.52	1.18667	0.23	0.473333	0.09	0.53	-2.20891	-0.988712	-3.63797	-1.12428	0.000486925	0.0296533	0.102906	6.89531e-06	100736541	K13946	'LAX5'	SlLAX5	mRNA	1	NM_001246995.1	coding	known	chr10	56472505	56477262
100736543	'LYK10'	1.65	2.11	1.71	1.2	0.92	0.76	0.54	0.17	0.41	1.27	0.85	1.48	1.92	1.58	1.68	1.82333	0.96	0.373333	1.2	1.72667	-0.739606	-1.95607	-0.501892	-0.0349116	0.0460609	0.931603	2.5208e-05	0.183962	100736543		'LYK10'	SlLYK10	mRNA	1	NM_001247007.1	coding	known	chr2	37254789	37256642
100736544	'CYP734A7'	3.66	5.88	4.54	3.35	5.64	4.27	8.33	4.82	4.01	3.1	1.99	3.59	1.56	2.71	2.65	4.69333	4.42	5.72	2.89333	2.30667	0.100381	0.617666	-0.599535	-0.976184	0.779534	0.00100209	0.0521738	0.0457703	100736544	K15639	'CYP734A7'	CYP734A8+++SlCYP734A8	mRNA	1	NM_001247011.2	coding	known	chr3	70043035	70051258
100736546	'FtsZ1'	16.33	15.91	17.22	7.98	7.52	7.13	10.94	10.39	8.32	10.79	11.41	12.1	12.03	11.2	12.01	16.4867	7.54333	9.88333	11.4333	11.7467	-0.940971	-0.387937	-0.425698	-0.437833	2.92978e-10	0.00201279	0.0246604	0.00310602	100736546	K03531	'FtsZ1'		mRNA	1	NM_001247021.1	coding	known	chr7	67105847	67110580
100736547	'TCP20'	8.35	9.36	9.34	2.81	2.76	2.99	3.04	3.17	3.35	6.28	4.74	6.54	10.29	11.46	10.13	9.01667	2.85333	3.18667	5.85333	10.6267	-1.47426	-1.14787	-0.520013	0.287127	5.05854e-13	0.0972486	4.36602e-08	0.0108311	100736547		'TCP20'		mRNA	1	NM_001247027.2	coding	known	chr8	63605665	63607075
100736548	'MAPK14'	65.79	69.24	61.6	82.63	78.61	88.48	44.67	43.52	55.13	80.15	80.08	82.3	88.57	91.44	85.93	65.5433	83.24	47.7733	80.8433	88.6467	0.522775	-0.09604	0.403751	0.475516	6.31048e-09	2.24067e-08	0.594543	3.81241e-06	100736548		'MAPK14'		mRNA	5	NM_001247031.1+++XM_010320813.3+++XM_010320814.2+++XM_010320815.2+++XM_019213210.2	coding	known	chr4	1389750	1397157
100736549	'TCP13'	23.02	23.29	23.81	7.87	7.52	8.71	5.41	4.96	4.58	4.59	5.16	4.56	4.67	4.69	4.51	23.3733	8.03333	4.98333	4.77	4.62333	-1.3558	-1.87894	-2.19015	-2.28807	4.45396e-24	2.05171e-56	2.8064e-34	3.10291e-49	100736549		'TCP13'		mRNA	1	NM_001247037.2	coding	known	chr6	40763625	40765026
100750249	'ADH3'	159.09	162.27	168.39	120.88	125.66	119.84	118.59	115.17	106.27	170.63	152.32	177	249.49	261.87	265.28	163.25	122.127	113.343	166.65	258.88	-0.228836	-0.16948	0.136459	0.721143	0.00680108	2.65177e-22	0.107512	0.180199	100750249	K00121	'ADH3'	GSNOR	mRNA	1	NM_001251867.1	coding	known	chr9	61781191	61785411
100750250	'LOC100750250'	1.75	1.87	2.55	0.91	0.98	0.84	75.1	58.84	65.19	59.48	62.49	50.27	26.15	17.6	19.66	2.05667	0.91	66.3767	57.4133	21.1367	-0.97794	5.37527	4.91827	3.42539	0.0606127	1.99354e-41	5.98894e-146	1.9389e-121	100750250	K09841	'LOC100750250'	SlscADH1	mRNA	1	NM_001251868.2	coding	known	chr12	63522898	63523984
100750252	'LOC100750252'	0	0	0.11	0.68	1.22	1.02	99.61	172.35	167.04	427.1	326.08	290.79	10.38	11.27	16.54	0.0366667	0.973333	146.333	347.99	12.73	4.84422	12.264	13.2453	8.42555	0.00174856	2.03948e-11	2.05216e-23	6.49935e-28	100750252		'LOC100750252'		mRNA	1	NM_001251869.2	coding	known	chr3	67341852	67342690
100750253	'HYD2'	28.08	19.33	25.79	10.05	8.68	10.15	12.99	8.09	7.55	7.09	6.55	7.24	14.02	10.72	12.45	24.4	9.62667	9.54333	6.96	12.3967	-1.15779	-1.0169	-1.70918	-0.929398	7.36721e-13	7.36485e-08	9.17142e-06	1.83909e-23	100750253	K00222	'HYD2'	FK	mRNA	1	NM_001251870.2	coding	known	chr9	2385725	2393879
100750254	'XIP1-1-beta'	0	0	0.05	0.05	0.1	0.05	0.05	0.15	0.05	0	0	0	0	0	0	0.0166667	0.0666667	0.0833333	0	0	2.14473	2.60424	-0.830239	-0.899138	0.433807	0.871831	0.284999	0.874208	100750254		'XIP1-1-beta'		mRNA	2	NM_001251871.2+++NM_001316770.1	coding	known	chr10	55948719	55950259
100750255	'ARF24'	22.09	23.95	22.43	46.35	43.54	45.27	64.28	68.59	72.31	43.53	42.21	40.39	27.26	30.72	28.97	22.8233	45.0533	68.3933	42.0433	28.9833	1.14364	1.91045	0.966045	0.389336	1.15595e-39	0.000110997	1.82946e-60	2.68827e-23	100750255		'ARF24'	ARF13+++ARF13-1+++SlARF24	mRNA	2	NM_001316768.1+++NM_001316769.1	coding	known	chr5	66270975	66276648
100750256	'LOC100750256'	12.3	11.67	11.54	8.29	8.81	8.87	2.33	1.92	2.19	7.58	6.7	6.23	3.76	4.34	3.99	11.8367	8.65667	2.14667	6.83667	4.03	-0.267462	-2.1179	-0.692118	-1.50756	0.0844423	6.45871e-21	2.04087e-28	1.3326e-05	100750256	K14709	'LOC100750256'		mRNA	1	XM_010322986.3	coding	known	chr5	64329876	64332216
100820700	'TPS31'	0	0	0	0	0	0	0.11	0	0.08	0.04	0.04	0.04	0.08	0.04	0	0	0	0.0633333	0.04	0.04		3.53997	2.57426	2.50795		0.542582	0.241149	0.452095	100820700	K18117	'TPS31'	LEVS4+++SlTPS31	mRNA	1	NM_001252111.1	coding	known	chr1	90885447	90887740
100820702	'TPS17'	0.11	0.07	0.04	0	0	0	0	0	0	0	0.04	0	0	0	0	0.0733333	0	0	0.0133333	0	-3.20144	-3.06214	-2.34984	-3.38006	0.22485	0.198211	0.253039	0.334087	100820702	K15803	'TPS17'		mRNA	1	NM_001252112.1	coding	known	chr12	1067659	1072054
100820704	'ABF4'	47.72	52.24	53.48	46.48	45.81	48.34	54.04	58.55	54.68	65.86	75.17	68.37	75.91	67.1	75.28	51.1467	46.8767	55.7567	69.8	72.7633	0.0920709	0.477009	0.561597	0.555139	0.39879	2.32875e-09	5.66766e-05	2.17699e-08	100820704	K14432	'ABF4'	SlABF4+++SlAREB2	mRNA	5	NM_001252114.2+++XM_010314712.3+++XM_010314713.3+++XM_010314714.3+++XM_010314715.3	coding	known	chr11	32687615	32695298
100820705	'ERF7'	138.03	137.35	144.48	149	169.9	159.44	194.67	183.21	167.11	147.72	135.66	150.62	145.54	143.89	145.25	139.953	159.447	181.663	144.667	144.893	0.375067	0.725045	0.149249	0.0991975	3.39038e-05	0.228186	1.1601e-14	0.10197	100820705	K09286	'ERF7'	SlERF-F2+++SlERF7	mRNA	1	NM_001252115.2	coding	known	chr7	67001362	67002838
100820706	'CBL10'	5.44	4.8	6.13	5.65	5.09	5.73	9.87	8.33	8.12	27.92	32.05	30.91	16.41	19.73	20.23	5.45667	5.49	8.77333	30.2933	18.79	0.195614	1.03456	2.5755	1.83609	0.431604	2.00869e-27	1.21342e-07	5.29942e-69	100820706	K06268	'CBL10'	SlCBL10	mRNA	1	NM_001252116.2	coding	known	chr8	53301185	53310542
100820707	'CBL2'	43.66	40.72	49.99	44.09	37.05	41.78	45.38	44.35	38.74	59.17	50.35	50.31	32.61	33.92	34.07	44.79	40.9733	42.8233	53.2767	33.5333	0.0613539	0.266675	0.441215	-0.325831	0.686132	0.0100282	0.0802098	0.000461576	100820707	K06268	'CBL2'	SlCBL2	mRNA	3	NM_001252117.1+++XM_010325885.3+++XM_019214622.2	coding	known	chr7	67558031	67563473
100820708	'CBL1'	40.18	38.65	41.51	32.81	28.52	29.48	72.56	56.74	60.79	50.03	43.83	45.92	34.17	30.21	36.04	40.1133	30.27	63.3633	46.5933	33.4733	-0.210995	0.973603	0.328112	-0.247762	0.114907	0.0539403	2.9932e-16	0.00831385	100820708	K06268	'CBL1'	SlCBL1	mRNA	3	NM_001252118.1+++XM_010326988.3+++XM_010326989.3	coding	known	chr8	61793269	61800027
100874535	'CKX5'	3.27	3.22	3.78	2.87	3.11	3.4	1.25	0.66	0.4	0.97	0.83	1.92	2.78	4.26	3.13	3.42333	3.12667	0.77	1.24	3.39	0.0538519	-1.81503	-1.36312	0.034785	0.87099	0.9189	3.28917e-06	9.98431e-05	100874535	K00279	'CKX5'	SlCKX5	mRNA	1	NM_001257978.1	coding	known	chr4	7230264	7232669
100874537	'CKX2'	2.71	4.41	5.35	16.87	14.78	13.15	52.95	57.84	44.92	44.49	53.8	34.85	21.61	21.72	20.76	4.15667	14.9333	51.9033	44.38	21.3633	2.03273	3.99366	3.51955	2.41129	2.78214e-22	1.80757e-35	1.12823e-76	6.33745e-61	100874537	K00279	'CKX2'	SlCKX2	mRNA	1	NM_001257980.1	coding	known	chr1	82886172	82888151
100874538	'LOG7'	1.22	0.95	1.73	0.72	1.13	0.86	1.24	0.94	0.28	0.96	0.56	0.83	0.69	0.27	1.08	1.3	0.903333	0.82	0.783333	0.68	-0.313751	-0.276234	-0.590354	-0.840121	0.756302	0.392918	0.794	0.522844	100874538	K22522	'LOG7'	SlLOG7	mRNA	1	NM_001257981.2	coding	known	chr10	63054229	63057740
100874539	'LOG6'	1.33	1.73	1.4	2.1	2.06	1.54	5.93	2.5	2.61	0.81	0.96	0.13	1.62	1.2	1.45	1.48667	1.9	3.68	0.633333	1.42333	0.557673	1.67499	-1.09952	0.0195752	0.421472	0.987678	0.00273668	0.2318	100874539	K22522	'LOG6'	SlLOG6	mRNA	1	NM_001257982.1	coding	known	chr10	63929255	63932914
100874540	'LOG8'	0.51	1.2	1.1	1.98	0.18	0.36	0.69	0.5	0.18	0.17	0	0.34	0.35	0	0	0.936667	0.84	0.456667	0.17	0.116667	0.0401258	-0.632586	-2.28418	-2.93308	0.974885	0.0855158	0.634643	0.128614	100874540	K22522	'LOG8'	SlLOG8	mRNA	1	NM_001257983.1	coding	known	chr6	46733239	46737648
100874541	'IPT1'	0.36	0.36	0.68	0.08	0	0.15	0.15	0.07	0	0	0	0	0	0.22	0.07	0.466667	0.0766667	0.0733333	0	0.0966667	-2.42246	-2.3032	-4.97583	-2.18777	0.091959	0.111449	0.109194	0.00386656	100874541	K10760	'IPT1'	SlIPT1	mRNA	1	NM_001257984.1	coding	known	chr5	3566093	3567079
100874542	'IPT2'	0.37	0.51	0.84	0.15	0.15	0.31	0.3	0.22	0.23	0.22	0.46	0.38	0.45	0.3	0.59	0.573333	0.203333	0.25	0.353333	0.446667	-1.27879	-0.826758	-0.585723	-0.291853	0.248052	0.797575	0.438488	0.57656	100874542	K10760	'IPT2'	SlIPT2	mRNA	1	NM_001257985.2	coding	known	chr4	942613	943590
100874543	'IPT4'	13.78	12.77	19.18	3.73	4.86	7.21	0.91	0.82	0.62	0.98	0.77	1.14	1.74	2.41	2.22	15.2433	5.26667	0.783333	0.963333	2.12333	-1.33766	-3.91826	-3.87032	-2.77744	3.40189e-07	5.39711e-25	7.48091e-28	4.82827e-32	100874543	K10760	'IPT4'	IPT1+++SlIPT4	mRNA	1	NM_001257986.1	coding	known	chr9	62629533	62630504
100874544	'IPT5'	4.9	5.07	6.5	7.27	5.87	5.29	3.72	3.4	3.9	4.83	5.98	3.65	6.12	6.29	5.07	5.49	6.14333	3.67333	4.82	5.82667	0.188859	-0.268005	-0.209504	0.112743	0.376236	0.638322	0.250152	0.383764	100874544	K00791	'IPT5'	SlIPT5	mRNA	2	NM_001257987.1+++XM_010314888.2	coding	known	chr11	53036255	53043390
101055499	'LOC101055499'	8.07	8.47	8.88	5.37	4.37	4.81	5.73	4.62	4.67	7.41	6.28	5.71	8.67	8.78	7.81	8.47333	4.85	5.00667	6.46667	8.42	-0.646968	-0.419185	-0.268867	-0.0151959	0.000172907	0.942779	0.0220943	0.148624	101055499		'LOC101055499'	SlmSOL2+++SlpSOL2	mRNA	2	NM_001302896.1+++XM_010322799.3	coding	known	chr5	29286890	29289171
101055500	'CIPK6'	14.79	15.86	14.93	4.9	3.82	4.2	16.56	14.87	18.84	22.63	21.05	22.8	13.55	14.51	12.94	15.1933	4.30667	16.7567	22.16	13.6667	-1.63745	0.486614	0.641915	-0.109413	6.85824e-30	0.436704	0.00123832	4.96816e-09	101055500		'CIPK6'		mRNA	1	NM_001278962.2	coding	known	chr12	3266739	3268767
101055501	'CIPK11'	20.93	25.25	29.19	244.4	256.99	217.11	429.44	580.81	600.54	216.36	237.63	200.44	133.49	146.07	193.91	25.1233	239.5	536.93	218.143	157.823	3.44403	4.78238	3.22406	2.70765	1.85443e-183	4.71398e-66	1.20187e-146	5.58265e-151	101055501	K12761	'CIPK11'		mRNA	1	NM_001278964.1	coding	known	chr6	48296596	48297855
101055502	'CIPK14'	17.97	18.92	18.91	9.07	8.01	8.55	26.19	32.2	36.93	33.26	34.36	31.3	29.12	28.61	27.72	18.6	8.54333	31.7733	32.9733	28.4833	-0.940222	1.12437	0.923372	0.65848	2.55206e-15	6.59059e-12	6.45316e-11	3.27282e-20	101055502	K12761	'CIPK14'		mRNA	1	NM_001278969.2	coding	known	chr10	64744976	64746978
101055503	'CIPK2'	30.18	31	32	36.03	31.54	33.54	65.69	70.66	57.48	65.72	62.73	68.92	38.75	44.06	47.94	31.06	33.7033	64.61	65.79	43.5833	0.293673	1.33308	1.17322	0.509559	0.00241418	1.49301e-07	2.22934e-34	1.28823e-45	101055503		'CIPK2'	SlCIPK2	mRNA	2	NM_001278974.1+++XM_010322987.3	coding	known	chr5	63383076	63386719
101055507	'LOC101055507'	36.39	35.11	44.27	22.55	25.86	25.09	3.11	4.37	2.15	1.64	0.84	1.52	1.27	1.58	1.8	38.59	24.5	3.21	1.33333	1.55	-0.463071	-3.22368	-4.74082	-4.5774	0.000785327	2.18528e-95	1.79293e-42	1.04091e-87	101055507	K09874	'LOC101055507'		mRNA	1	NM_001287354.1	coding	known	chr3	47339331	47347071
101055509	'LOC101055509'	51.71	51.84	52.04	40.14	39.61	44.06	31.47	28.34	34.16	41.75	36.23	40.5	45.15	43.76	41.48	51.8633	41.27	31.3233	39.4933	43.4633	-0.146416	-0.380144	-0.29342	-0.209139	0.141931	0.020996	0.0023347	0.00446717	101055509		'LOC101055509'		mRNA	1	NM_001278986.1	coding	known	chr8	65766876	65777810
101055510	'LOC101055510'	56.95	54.24	52.85	49.73	47.21	55.06	31.25	29	36.2	39.96	38.63	41.97	47.05	48.06	42.61	54.68	50.6667	32.15	40.1867	45.9067	0.0694147	-0.423442	-0.349828	-0.212372	0.533099	0.0203563	0.00171225	6.82936e-05	101055510		'LOC101055510'		mRNA	1	NM_001278989.2	coding	known	chr8	57376644	57392248
101055511	'LOC101055511'	16.67	15.68	14.11	13.24	13.61	13.44	14.31	13.96	13.6	15.88	15.04	16.94	17.67	16.24	17.01	15.4867	13.43	13.9567	15.9533	16.9733	-0.0146041	0.212915	0.152588	0.192971	0.951247	0.307115	0.286091	0.438943	101055511		'LOC101055511'		mRNA	1	NM_001278991.1	coding	known	chr10	41464546	41477023
101055512	'LOC101055512'	22.33	20.49	21.6	20.9	17.88	27.31	22.23	18.55	21.65	27.06	24.91	30.56	47.45	48.44	50.67	21.4733	22.03	20.81	27.51	48.8533	0.218493	0.30095	0.456964	1.23365	0.199787	1.32266e-36	0.0294084	0.000241371	101055512		'LOC101055512'		mRNA	1	NM_001278994.2	coding	known	chr11	51951364	51954018
101055513	'LOC101055513'	12.99	10.78	11.44	6.57	4.33	4.77	4.47	4.52	3.75	1.5	1.59	3.58	5.14	3.93	3.49	11.7367	5.22333	4.24667	2.22333	4.18667	-1.02543	-1.03538	-2.40202	-1.53378	7.29279e-07	1.45725e-13	2.45494e-07	1.42386e-19	101055513	K17479	'LOC101055513'		mRNA	2	NM_001278996.1+++XM_010326990.3	coding	known	chr8	65896466	65898951
101055514	'LOC101055514'	69.27	68.48	63.47	37.05	35.14	40.8	36.69	26.38	26.77	25.83	23.32	30.4	51.13	46.71	49.94	67.0733	37.6633	29.9467	26.5167	49.26	-0.663775	-0.824102	-1.23085	-0.397341	3.64905e-13	6.04621e-06	4.09717e-10	3.02234e-29	101055514	K16732	'LOC101055514'		mRNA	2	NM_001278999.1+++XM_010325886.3	coding	known	chr7	67046737	67051730
101055515	'LOC101055515'	0	0	0.08	0	0	0	0.22	0	0	0	0	0.07	0	0	0.07	0.0266667	0	0.0733333	0.0233333	0.0233333	-0.718141	1.79085	0.131544	0.0626454	0.900569	0.989785	0.645479	0.977165	101055515		'LOC101055515'		mRNA	1	NM_001279002.1	coding	known	chr8	60851331	60853988
101055516	'LOC101055516'	64.63	86.61	81.97	181.85	214.74	181.91	285.1	295	259.53	206.51	164.9	161.02	160.7	163.86	210.62	77.7367	192.833	279.877	177.477	178.393	1.52192	2.24202	1.32589	1.28845	2.63853e-31	1.44393e-18	1.25062e-58	7.94403e-20	101055516	K13448	'LOC101055516'		mRNA	1	NM_001279010.1	coding	known	chr4	9603547	9604191
101055517	'LOC101055517'	125.12	116.11	124.8	103.58	116.03	110.26	117.26	123.04	131.33	147.23	153.39	144.19	124.41	129.25	125.55	122.01	109.957	123.877	148.27	126.403	0.0242067	0.39175	0.367563	0.0854105	0.838022	0.343701	0.000647234	4.50982e-06	101055517		'LOC101055517'		mRNA	2	NM_001279012.2+++XM_010320817.3	coding	known	chr4	1532457	1539495
101055518	'LOC101055518'	7.04	6.99	7.72	6.37	6.15	5.27	4.15	3.08	4.15	6	7.65	6.36	9.26	8.75	8.78	7.25	5.93	3.79333	6.67	8.93	-0.12584	-0.60175	-0.0301445	0.323899	0.528451	0.0373531	0.00225563	0.879875	101055518		'LOC101055518'		mRNA	2	NM_001279015.1+++XM_010317555.3	coding	known	chr2	40687237	40695231
101055519	'LOC101055519'	1.01	1.33	0.79	36.5	35.6	35.11	6.55	9.2	5.48	10.84	11.57	10.21	2.85	4.2	3.96	1.04333	35.7367	7.07667	10.8733	3.67	5.32858	3.13441	3.52714	1.908	3.75603e-139	4.06636e-08	8.41241e-22	3.07619e-44	101055519	K00830	'LOC101055519'		mRNA	6	NM_001279017.1+++XM_010316356.3+++XM_010316360.1+++XM_010316361.1+++XM_019211264.2+++XM_026028461.1	coding	known	chr12	67862918	67867392
101055520	'LOC101055520'	8.57	12.54	10.87	90.49	61.87	70.75	72.13	117.18	110.44	50.92	45.51	34.47	41.34	47.09	46.56	10.66	74.37	99.9167	43.6333	44.9967	2.9857	3.59305	2.13822	2.1289	1.04569e-80	9.03752e-49	2.23679e-56	4.36339e-32	101055520		'LOC101055520'		mRNA	1	NM_001279022.1	coding	known	chr6	47365358	47367539
101055521	'LOC101055521'	43.29	43.73	39.88	51.9	53.33	58.89	45.69	47.02	37.05	45.36	41	49.51	40.25	39.52	41.62	42.3	54.7067	43.2533	45.29	40.4633	0.492182	0.341235	0.163816	-0.0123236	1.17642e-05	0.933299	0.0180951	0.198974	101055521		'LOC101055521'		mRNA	3	NM_001279027.1+++XM_010317557.2+++XM_010317558.2	coding	known	chr2	50266629	50273450
101055522	'LOC101055522'	36.91	35.74	38.7	54.46	51.66	50.22	25.51	24.25	23.93	32.18	27.46	30.22	33.39	32.95	30.36	37.1167	52.1133	24.5633	29.9533	32.2333	0.679756	-0.236935	-0.200774	-0.146674	2.81671e-11	0.247962	0.0783013	0.133717	101055522	K10604	'LOC101055522'		mRNA	1	NM_001279030.1	coding	known	chr1	79099326	79110375
101055523	'LOC101055523'	24.93	33.19	27.68	39.49	50.29	44.06	30.43	36.24	34.87	25.08	22.56	22.86	27.91	27.76	30.09	28.6	44.6133	33.8467	23.5	28.5867	0.833049	0.605572	-0.175996	0.0557218	2.30308e-08	0.777264	0.000649467	0.295716	101055523		'LOC101055523'		mRNA	1	NM_001279032.1	coding	known	chr4	54006865	54007986
101055524	'LOC101055524'	73.93	72.29	63.22	73.25	73.71	78	74.98	82.34	71.63	53.58	58.01	56.89	55.66	62.45	60.82	69.8133	74.9867	76.3167	56.16	59.6433	0.290858	0.487696	-0.20863	-0.17156	0.00900832	0.171713	0.000435866	0.0760755	101055524		'LOC101055524'		mRNA	1	NM_001279035.1	coding	known	chr2	50409235	50412055
101055525	'LOC101055525'	10.68	11.18	10.78	7.87	7.11	8.52	8	7.24	6.92	11.82	11.44	13.15	18.88	16.69	15.9	10.88	7.83333	7.38667	12.1367	17.1567	-0.298625	-0.226899	0.248841	0.689356	0.0263093	1.2302e-09	0.118653	0.0488162	101055525		'LOC101055525'	ARC6	mRNA	2	NM_001279037.1+++XM_010321742.3	coding	known	chr4	65202518	65207258
101055526	'LOC101055526'	39.15	42.81	41.64	27.55	30.29	32.81	29.71	30.42	28.36	54.65	56.95	55.35	81.72	83.51	82.67	41.2	30.2167	29.4967	55.65	82.6333	-0.241061	-0.091947	0.562992	1.08922	0.15028	1.77253e-21	0.634647	1.2192e-05	101055526		'LOC101055526'		mRNA	1	NM_001279040.1	coding	known	chr12	65203328	65206145
101055527	'LOC101055527'	110.07	119.58	113.7	194.54	185.82	177.95	100.07	163.1	149.62	113.86	115.17	114.64	134.68	137.64	123.01	114.45	186.103	137.597	114.557	131.777	0.884108	0.622651	0.0988351	0.247081	1.23048e-29	0.00328022	0.00289632	0.252747	101055527	K13412	'LOC101055527'		mRNA	1	NM_001279043.2	coding	known	chr3	65024224	65029505
101055528	'LOC101055528'	190.14	142.46	167.79	86.77	88.46	102.19	551.81	556.14	576.33	323.86	439.72	337.47	241.35	148.15	187.9	166.797	92.4733	561.427	367.017	192.467	-0.653171	2.12898	1.25549	0.278676	6.24877e-07	0.146071	5.51952e-54	2.26072e-18	101055528		'LOC101055528'		mRNA	1	NM_001279047.1	coding	known	chr1	1021056	1022644
101055529	'LOC101055529'	57.25	61.18	60.18	55.31	60.6	57.77	47.06	49.16	48.43	75.15	68.2	72.04	71.46	65.98	68.76	59.5367	57.8933	48.2167	71.7967	68.7333	0.148382	0.0525272	0.37542	0.260711	0.176405	0.00593487	0.726121	0.000123291	101055529	K11885	'LOC101055529'		mRNA	1	NM_001279056.1	coding	known	chr10	677015	683891
101055530	'LOC101055530'	467.16	454.28	423.42	465.32	554.06	516.82	457.18	455.12	447.06	559.23	480.03	517.61	584.39	545.24	570.05	448.287	512.067	453.12	518.957	566.56	0.379725	0.369138	0.314923	0.389262	0.000206999	1.47186e-06	0.000271675	0.00148607	101055530		'LOC101055530'		mRNA	1	NM_001279058.2	coding	known	chr1	5726580	5731648
101055531	'LOC101055531'	18.91	19.36	20.95	23.04	22.07	22.42	17.91	20.59	19.25	28.81	28.83	27.48	30.7	27.92	29.68	19.74	22.51	19.25	28.3733	29.4333	0.376363	0.320401	0.627112	0.628429	0.00235713	9.05853e-08	0.0473731	1.21207e-07	101055531		'LOC101055531'		mRNA	1	NM_001279060.1	coding	known	chr10	28997132	29005692
101055532	'LOC101055532'	0.09	0	0.13	0	0	0.09	0.4	0.4	0.32	0	0.09	0.09	0.18	0	0.04	0.0733333	0.03	0.373333	0.06	0.0733333	-1.08284	2.69487	-0.20246	0.0574875	0.714597	0.987709	0.0142711	0.934417	101055532	K07192	'LOC101055532'		mRNA	1	NM_001279066.1	coding	known	chr3	67921778	67923442
101055533	'LOC101055533'	242.18	254.72	213.89	429.3	437.36	419.35	284.47	373.56	357.59	217.4	247.72	247.98	171.48	172.52	202.55	236.93	428.67	338.54	237.7	182.183	0.999294	0.849494	0.055729	-0.341829	1.28207e-27	0.0029651	5.73987e-09	0.655264	101055533		'LOC101055533'		mRNA	3	NM_001279069.1+++XM_010326156.3+++XM_010326157.3	coding	known	chr8	329679	333113
101055534	'LOC101055534'	0.77	0.93	0.98	1.14	2.23	1.78	9.06	6.53	7.48	12.62	15.17	12.77	2.18	3.09	5.19	0.893333	1.71667	7.69	13.52	3.48667	1.16091	3.49786	4.05586	2.06192	0.152457	0.00195019	1.15189e-12	2.52447e-19	101055534		'LOC101055534'		mRNA	1	NM_001279072.1	coding	known	chr12	351060	351749
101055535	'BSL1'	23.76	23.52	25.01	21.59	21.73	23.07	18.38	16.57	19.94	31.88	33.02	32.93	37.74	37.58	33.06	24.0967	22.13	18.2967	32.61	36.1267	0.0517096	-0.0680234	0.528686	0.621264	0.648353	5.19975e-12	0.666001	2.15594e-10	101055535	K01090	'BSL1'		mRNA	4	NM_001279075.1+++XM_010328239.3+++XM_010328240.3+++XM_026032689.1	coding	known	chr9	66521667	66535193
101055536	'LOC101055536'	73.61	80.42	79.53	244.44	236.23	258.74	105.99	124.9	109.04	77.97	79.76	95.35	66.53	72.6	76.52	77.8533	246.47	113.31	84.36	71.8833	1.84617	0.892782	0.214224	-0.0679107	4.96292e-133	0.573388	2.6627e-12	0.0514675	101055536		'LOC101055536'		mRNA	1	NM_001279078.1	coding	known	chr2	47288849	47298984
101055537	'LOC101055537'	2.32	2.58	2.3	0.91	1.14	0.91	1.67	1.16	1.42	2.57	3.43	3.31	3.79	3.63	3.26	2.4	0.986667	1.41667	3.10333	3.56	-1.11344	-0.441165	0.459235	0.614225	3.06199e-06	0.00068954	0.0718711	0.0243948	101055537		'LOC101055537'		mRNA	4	NM_001279083.1+++XM_010326991.3+++XM_010326992.3+++XM_010326993.3	coding	known	chr8	64363349	64368129
101055538	'LOC101055538'	87.65	97.69	99.68	89.76	112.49	105.92	70.13	76.68	66.31	71.71	70.07	73.98	112.84	112.12	120.07	95.0067	102.723	71.04	71.92	115.01	0.33708	0.00121061	-0.250577	0.387795	0.0207005	0.00088404	0.994534	0.0569601	101055538		'LOC101055538'		mRNA	1	NM_001279085.1	coding	known	chr12	35611100	35619302
101055539	'LOC101055539'	18.48	18.97	17.2	20.74	20.84	20.46	10.08	13.55	14.78	18.53	19.05	19.19	22.47	20.43	17.49	18.2167	20.68	12.8033	18.9233	20.13	0.362665	-0.160782	0.148236	0.182175	0.000273108	0.163439	0.467355	0.168002	101055539		'LOC101055539'		mRNA	1	NM_001279093.1	coding	known	chr1	3236898	3253946
101055540	'LOC101055540'	7.5	7.87	8.32	7.14	6.47	7.3	6.93	7.74	8.63	9.01	8.12	9.24	9.26	9.64	9.03	7.89667	6.97	7.76667	8.79	9.31	-0.000263606	0.321374	0.249761	0.278393	0.998665	0.0386191	0.0736147	0.083531	101055540		'LOC101055540'		mRNA	1	NM_001279103.2	coding	known	chr2	31057026	31059535
101055541	'LOC101055541'	95.14	99.72	105.69	136.26	141.7	156.95	187.21	191.26	116.19	76.34	75.74	84.17	49.88	56.97	57.96	100.183	144.97	164.887	78.75	54.9367	0.746135	1.11808	-0.208313	-0.769228	3.75809e-12	2.62968e-10	7.61448e-09	0.0902059	101055541	K14484	'LOC101055541'		mRNA	1	NM_001279108.1	coding	known	chr9	69358794	69360039
101055542	'IAA2'	110.1	186.78	123.27	8.95	12.68	14.04	10.34	10.81	5.53	6.62	5.99	10.05	12.43	15.06	18.42	140.05	11.89	8.89333	7.55333	15.3033	-3.34495	-3.53682	-4.09804	-3.08589	1.1786e-56	2.06876e-48	2.19503e-39	1.54983e-68	101055542	K14484	'IAA2'		mRNA	2	NM_001279113.2+++XM_010324706.3	coding	known	chr6	49371525	49372443
101055543	'IAA8'	15.27	17.01	16.47	12.28	10.16	11.56	8.13	5.83	5.96	13.08	14.58	11.43	10	9.45	10.19	16.25	11.3333	6.64	13.03	9.88	-0.334697	-0.944515	-0.215485	-0.666116	0.030166	5.21536e-06	1.40022e-07	0.202917	101055543	K14484	'IAA8'	SlIAA8	mRNA	2	URS0000EC26F3+++NM_001279123.2	coding	known	chr12	1648625	1653133
101055544	'IAA5'	6.41	9.3	11.94	7.24	9.76	8.66	14.24	13.42	6.39	3.18	4.64	4.9	8.72	8.27	6.84	9.21667	8.55333	11.35	4.24	7.94333	0.105146	0.684303	-0.989992	-0.129554	0.79442	0.74518	0.0734157	0.00500489	101055544	K14484	'IAA5'		mRNA	1	NM_001279133.1	coding	known	chr12	66652934	66655279
101055545	'IAA12'	20.39	17.89	19.18	16.56	17.56	18.02	10.13	12.89	10.61	25.15	22.23	23.96	19.88	23.93	22.42	19.1533	17.38	11.21	23.78	22.0767	0.05242	-0.40439	0.423972	0.267184	0.807297	0.113995	0.0541443	0.00628779	101055545	K14484	'IAA12'		mRNA	1	NM_001279136.1	coding	known	chr9	62036800	62041491
101055546	'IAA13'	63.24	63.66	68.85	83.51	80.37	81.09	21.24	24.79	15.55	40.96	35.08	44.31	52.82	64.69	60.96	65.25	81.6567	20.5267	40.1167	59.49	0.494882	-1.30309	-0.594516	-0.0560036	1.64279e-08	0.70355	9.38098e-14	3.51058e-07	101055546	K14484	'IAA13'		mRNA	2	NM_001279138.1+++XM_010328434.2	coding	known	chr9	70789999	70793302
101055547	'LOC101055547'	116.36	108.89	152.03	130.84	99.53	115.59	71.57	76.58	61.16	50.98	49.73	60.05	50.76	53.54	55.58	125.76	115.32	69.77	53.5867	53.2933	0.0779518	-0.463891	-1.10351	-1.15644	0.655269	2.09058e-17	0.00806646	2.4948e-14	101055547	K14484	'LOC101055547'		mRNA	1	NM_001279141.1	coding	known	chr9	69392080	69394811
101055548	'IAA15'	6.44	6.9	5.67	6.14	6.23	7.73	255.47	340.73	333.93	247.94	261.32	214.01	69.02	67.01	67.62	6.33667	6.7	310.043	241.09	67.8833	0.266727	5.97669	5.35481	3.47515	0.293044	4.15099e-160	2.21613e-231	0	101055548	K14484	'IAA15'	IAA8	mRNA	1	NM_001279148.2	coding	known	chr3	70294503	70296080
101055549	'IAA19'	2.04	1.06	3.44	1.52	0.9	1.23	3.75	1.64	1.92	0.69	1.31	1.87	2.47	2.35	2.31	2.18	1.21667	2.43667	1.29	2.37667	-0.635103	0.524121	-0.635192	0.204354	0.346096	0.765706	0.418059	0.366924	101055549	K14484	'IAA19'		mRNA	1	NM_001279151.2	coding	known	chr3	70287146	70288764
101055550	'LOC101055550'	1.55	0.69	0.55	0	0	0.36	0.52	0.34	0.18	0.17	0	0.17	0.17	0.17	0	0.93	0.12	0.346667	0.113333	0.113333	-2.76071	-1.04918	-2.87258	-2.93874	0.111849	0.0776138	0.440951	0.081851	101055550	K14484	'LOC101055550'		mRNA	1	NM_001279153.1	coding	known	chr6	2488523	2489613
101055551	'LOC101055551'	0.23	0.23	0.27	0.24	0.07	0.22	0.23	0.46	0	0.23	0	0	0	0.14	0.44	0.243333	0.176667	0.23	0.0766667	0.193333	-0.340819	0.377673	-2.35318	-0.205963	0.880612	0.926141	0.863456	0.344243	101055551	K14484	'LOC101055551'		mRNA	2	NM_001279156.1+++XM_026030412.1	coding	known	chr4	52212453	52215694
101055552	'IAA26'	34.86	47.19	48.23	105.58	101.67	105.59	221.63	193.95	183.44	106.46	121.68	117.54	117.48	144.05	126.03	43.4267	104.28	199.673	115.227	129.187	1.46111	2.56896	1.5241	1.64141	6.04135e-33	1.96568e-33	1.26136e-72	1.14886e-31	101055552	K14484	'IAA26'		mRNA	1	NM_001279159.1	coding	known	chr3	70782134	70784265
101055553	'IAA29'	2.02	2.14	2.13	0.93	1.17	1.06	22.54	12.74	15.16	3.19	3.53	2.94	0.77	0.51	1.25	2.09667	1.05333	16.8133	3.22	0.843333	-0.784694	3.37716	0.746447	-1.23024	0.24973	0.0805828	3.21705e-24	0.130442	101055553	K14484	'IAA29'		mRNA	1	NM_001279162.1	coding	known	chr8	34584222	34585568
101055554	'LOC101055554'	1.48	2.13	2.01	1.28	0.31	0.63	1.5	0.57	0	0.6	0.93	0.6	0.9	0.59	0.59	1.87333	0.74	0.69	0.71	0.693333	-1.12362	-1.01215	-1.22907	-1.29837	0.366862	0.275569	0.453605	0.295913	101055554		'LOC101055554'		mRNA	1	NM_001279164.1	coding	known	chr7	11413959	11415176
101055555	'LOC101055555'	2.76	3.11	2.78	3.95	4.37	4.11	26.7	34.25	19.14	26.65	27.83	24.99	10.04	7.81	7.89	2.88333	4.14333	26.6967	26.49	8.58	0.734133	3.61388	3.33576	1.66678	0.137163	1.18552e-05	5.58123e-27	1.27458e-31	101055555	K14484	'LOC101055555'		mRNA	1	NM_001279169.1	coding	known	chr7	2731051	2732593
101055556	'LOC101055556'	0	0	0	0.24	0.12	0	4.74	1.02	2.6	0.46	0.59	0.35	0.12	0.23	0.45	0	0.12	2.78667	0.466667	0.266667	2.67921	7.38626	4.57614	3.72613	0.479186	0.12688	1.78179e-07	0.0166332	101055556	K14484	'LOC101055556'		mRNA	1	NM_001279171.1	coding	known	chr6	41492900	41495018
101055557	'LOC101055557'	53.26	53.27	60.57	50.07	52.95	51.47	35.71	44.24	39.88	50.17	51.52	50.39	44.18	44.86	44.04	55.7	51.4967	39.9433	50.6933	44.36	0.0730328	-0.125169	-0.0352138	-0.279988	0.538579	0.00449573	0.47895	0.783712	101055557	K22419	'LOC101055557'		mRNA	1	NM_001279174.2	coding	known	chr10	46194676	46196322
101055558	'Arf/Xyl1'	8.18	9.07	8.41	60.35	51.28	58.08	6.12	8.74	9.56	114.01	142.78	117.8	59.36	59.29	55.75	8.55333	56.57	8.14	124.863	58.1333	2.90286	0.292504	3.96176	2.80442	1.76832e-189	5.20489e-207	0.204086	9.47372e-273	101055558		'Arf/Xyl1'	SlArf/Xyl1	mRNA	2	NM_001279175.2+++XM_010314716.3	coding	known	chr11	32265358	32274061
101055559	'Arf/Xyl2'	18.09	16.39	14.08	2.23	3.47	3.91	0.26	0.37	0.7	1.42	2.66	1.31	1.78	2.08	2.15	16.1867	3.20333	0.443333	1.79667	2.00333	-2.15719	-4.85877	-3.08159	-2.97444	1.00665e-30	7.88366e-74	4.94858e-68	2.11795e-43	101055559		'Arf/Xyl2'	SlArf/Xyl2	mRNA	1	NM_001279178.1	coding	known	chr1	78501228	78506869
101055560	'Arf/Xyl3'	1.67	1.78	1.78	0.69	0.64	0.94	0.65	0.18	0.45	0.84	1.18	0.77	1.29	1.26	1.14	1.74333	0.756667	0.426667	0.93	1.23	-1.02577	-1.68749	-0.811668	-0.463359	0.00100231	0.106723	4.0321e-05	0.00870709	101055560		'Arf/Xyl3'	SlArf/Xyl3	mRNA	1	NM_001279180.1	coding	known	chr4	59902480	59906837
101055561	'Arf/Xyl4'	12.54	9.35	12.69	3.89	2.99	3.46	2.96	2.11	2.07	0.69	1	1.15	5.43	4.47	5.92	11.5267	3.44667	2.38	0.946667	5.27333	-1.56219	-1.94027	-3.5167	-1.08603	1.29596e-20	3.21623e-10	7.72851e-22	3.33455e-58	101055561		'Arf/Xyl4'	SlArf/Xyl4	mRNA	1	NM_001279185.1	coding	known	chr4	59893866	59900243
101055562	'BBR/BPC1'	133.84	143.93	142.21	171.63	160.92	152.19	155.15	152.89	153.95	125.83	107.48	132.8	95.68	106.06	113.08	139.993	161.58	153.997	122.037	104.94	0.393792	0.491471	-0.0943114	-0.363192	3.47286e-06	0.000221175	3.36396e-07	0.442709	101055562		'BBR/BPC1'		mRNA	1	NM_001279188.2	coding	known	chr4	2017253	2019743
101055563	'BBR/BPC3'	10.16	13.51	8.74	13.29	13.65	13.16	13.2	10.59	10.55	17.02	19.94	21.72	15.6	16.17	20.85	10.8033	13.3667	11.4467	19.56	17.54	0.50145	0.450414	0.970418	0.768469	0.035895	0.0013148	0.089302	1.01229e-05	101055563		'BBR/BPC3'		mRNA	1	NM_001279190.1	coding	known	chr8	60365609	60368525
101055564	'BBR/BPC5'	8.08	6.12	7.26	4.7	3.01	4.58	6.6	4.43	5.55	4.21	4.21	4.65	5	5.23	5.7	7.15333	4.09667	5.52667	4.35667	5.31	-0.638502	-0.0414831	-0.629788	-0.394599	0.00554113	0.0592032	0.889144	0.00237156	101055564		'BBR/BPC5'		mRNA	5	NM_001279193.2+++NM_001307927.1+++XM_010324007.3+++XM_010324009.3+++XM_026031290.1	coding	known	chr6	44784241	44786369
101055565	'ERF6'	91.92	109.7	92.64	84.46	96.98	93.53	149.2	154.16	206.44	501.99	426.84	491.51	370.6	315.74	338.28	98.0867	91.6567	169.933	473.447	341.54	0.0936813	1.15891	2.38059	1.85854	0.508259	1.73873e-72	2.32903e-11	5.00718e-107	101055565	K09286	'ERF6'	EREBP6+++ERF.E4+++Sl-ERF-E-4	mRNA	1	NM_001279196.2	coding	known	chr1	72594090	72596452
101055566	'TIP2-2'	1605.81	1452.28	1898.58	1106.38	1181.48	1205.07	806.18	865.48	833.42	417.41	359.26	404.78	204.09	168.87	210.88	1652.22	1164.31	835.027	393.817	194.613	-0.312262	-0.621318	-1.95915	-3.02636	0.00311303	4.83975e-145	3.74578e-06	5.37761e-69	101055566	K09873	'TIP2-2'	CT179+++SlTIP2-2	mRNA	1	NM_001287367.1	coding	known	chr3	70342850	70344277
101055567	'LOC101055567'	19.64	20.37	18.58	22.37	20.85	21.8	8.58	9.12	8.87	11.4	10.81	11.29	18.95	18.78	16.83	19.53	21.6733	8.85667	11.1667	18.1867	0.362079	-0.762047	-0.687869	-0.0942577	0.000127737	0.429782	2.10564e-10	1.21544e-11	101055567	K21596	'LOC101055567'		mRNA	7	NM_001279201.1+++XM_010315848.3+++XM_010315849.3+++XM_010315850.3+++XM_010315852.3+++XM_010315853.3+++XM_026028462.1	coding	known	chr12	41362886	41419652
101055568	'LOC101055568'	22.51	23.59	22.66	27.86	27.74	27.64	15.6	15.92	19.77	16.21	16.33	19.22	19.47	17.98	14.26	22.92	27.7467	17.0967	17.2533	17.2367	0.455531	-0.0797369	-0.317177	-0.373918	1.09744e-07	0.00341313	0.67035	0.00319152	101055568	K21596	'LOC101055568'		mRNA	1	NM_001279206.2	coding	known	chr5	11600992	11616188
101055569	'SR4'	0.78	1.05	0.79	0.66	0.52	0.56	0.25	0.29	0.58	0.67	0.64	0.67	0.98	0.54	0.62	0.873333	0.58	0.373333	0.66	0.713333	-0.473937	-0.931625	-0.321268	-0.24974	0.222983	0.578808	0.0480372	0.402755	101055569	K21596	'SR4'	SlSR4	mRNA	3	NM_001279209.1+++XM_010320382.3+++XM_010320384.3	coding	known	chr1	60272188	60282975
101055570	'SR3L'	6.15	6.46	6.88	6.32	5.96	6.66	16.02	17.88	21.73	16.27	16.91	17.69	10.97	10.24	8.61	6.49667	6.31333	18.5433	16.9567	9.94	0.150328	1.90892	1.50691	0.6749	0.316584	2.52506e-07	2.07244e-31	1.87779e-44	101055570	K21596	'SR3L'	SlSR3L	mRNA	4	NM_001279211.1+++XM_010316362.2+++XM_026028463.1+++XM_026028464.1	coding	known	chr12	67503758	67513036
101055571	'LOC101055571'	14.87	16.26	15.6	25.9	23.95	24.57	37.84	49	45.13	30.51	34.1	30.44	25.87	25.26	25.15	15.5767	24.8067	43.99	31.6833	25.4267	0.851357	1.84417	1.11847	0.745404	1.02376e-21	9.75354e-18	3.69934e-35	2.20017e-32	101055571	K21596	'LOC101055571'		mRNA	6	NM_001279214.1+++XM_026029240.1+++XM_026029251.1+++XM_026029262.1+++XM_026029272.1+++XM_026029283.1	coding	known	chr1	93359028	93369861
101055572	'GGP1'	65.44	84.43	82.69	139.09	155.02	147.53	688.19	760.04	797.41	587.6	567.97	463.39	145.5	129.16	138.92	77.52	147.213	748.547	539.653	137.86	1.11249	3.6261	2.90243	0.880023	6.18291e-24	5.18167e-15	5.52322e-145	1.37088e-117	101055572	K14190	'GGP1'	GGP	mRNA	1	NM_001279216.1	coding	known	chr6	45318737	45321475
101055573	'LOC101055573'	0.63	0.59	0.64	1.63	2.54	2.26	0.4	0.38	0.48	0.51	0.38	0.35	0.4	0.58	0.69	0.62	2.14333	0.42	0.413333	0.556667	1.9751	-0.215262	-0.483588	-0.106589	1.75754e-13	0.843719	0.636464	0.254092	101055573	K00696	'LOC101055573'		mRNA	1	NM_001279221.1	coding	known	chr9	71744685	71752955
101055574	'VIN3'	14.35	14.91	14.81	12.82	12.77	12.38	9.8	9.31	10.79	14.71	16.74	15.66	12.57	13.95	12.87	14.69	12.6567	9.96667	15.7033	13.13	-0.0341102	-0.218041	0.189796	-0.12202	0.815332	0.323102	0.129946	0.095482	101055574		'VIN3'		mRNA	1	NM_001279224.2	coding	known	chr7	9960771	9972191
101055575	'RBR1'	17.95	18.61	20.16	11.04	10.71	10.31	12.22	12.41	15.16	11.99	12.39	12.64	12.27	14.09	12.48	18.9067	10.6867	13.2633	12.34	12.9467	-0.642505	-0.169566	-0.523078	-0.508096	1.03159e-10	1.4158e-06	0.316124	1.29746e-07	101055575	K04681	'RBR1'		mRNA	1	NM_001279233.2	coding	known	chr9	71047382	71054054
101055576	'DNApolalpha'	9.68	9.15	9.51	3.02	3.21	3.98	3	1.88	2.12	1.14	0.86	1.38	3.56	3.14	2.79	9.44667	3.40333	2.33333	1.12667	3.16333	-1.29535	-1.68807	-2.97759	-1.54227	1.89854e-24	3.40509e-37	5.32094e-24	4.17924e-78	101055576	K02320	'DNApolalpha'		mRNA	1	NM_001279235.2	coding	known	chr2	54838715	54851496
101055577	'CYP735A1'	5.66	5.45	8.1	2.76	4.2	3.99	0.19	0.11	0.34	1.2	1.28	2.22	2.16	1.6	1.64	6.40333	3.65	0.213333	1.56667	1.8	-0.627172	-4.56524	-1.93992	-1.79181	0.0126341	3.01694e-12	2.68969e-24	1.92384e-11	101055577	K10717	'CYP735A1'	SlCYP735A1	mRNA	1	NM_001279238.2	coding	known	chr2	49313009	49315983
101055578	'CYP735A2'	1.81	2.18	3.62	0.19	0.19	0.29	0.09	0.2	0.13	0.3	0.25	0.39	0.04	0.38	0.24	2.53667	0.223333	0.14	0.313333	0.22	-3.22763	-3.71328	-2.80719	-3.48621	6.08082e-11	1.11423e-10	1.08849e-10	8.44792e-10	101055578	K10717	'CYP735A2'	SlCYP735A2	mRNA	2	NM_001279242.1+++XM_010317560.3	coding	known	chr2	49305323	49307867
101055579	'LOC101055579'	0.18	0.16	0.15	0.11	0.11	0	0.16	0.05	0.1	0.03	0.07	0	0.07	0.05	0.16	0.163333	0.0733333	0.103333	0.0333333	0.0933333	-1.66399	-0.53489	-2.18693	-1.03747	0.257803	0.439422	0.691571	0.148265	101055579	K00279	'LOC101055579'	SlCKX6	mRNA	3	XM_004251622.4+++XM_019211281.2+++XM_019211282.2	coding	known	chr12	2208976	2213149
101055581	'LOC101055581'	0.09	0.62	0.39	0.37	0.28	0.66	0.63	1.06	0.65	7.78	9.25	8.79	6.55	7.83	9.22	0.366667	0.436667	0.78	8.60667	7.86667	0.333683	1.38217	4.72859	4.44266	0.790309	3.87688e-22	0.0979503	1.89925e-26	101055581	K07199	'LOC101055581'		mRNA	4	NM_001279244.1+++XM_010325295.3+++XM_010325296.3+++XM_010325297.3	coding	known	chr7	58725184	58729404
101055582	'LOC101055582'	6	7.1	5.24	3.78	5.22	4.21	1.84	1.42	1.09	5.69	3.45	5.61	8.91	8.55	8.89	6.11333	4.40333	1.45	4.91667	8.78333	-0.275867	-1.71036	-0.197283	0.58966	0.45581	0.0264798	1.4489e-05	0.617882	101055582	K07199	'LOC101055582'		mRNA	1	NM_001279247.1	coding	known	chr11	5481083	5484571
101055583	'LOC101055583'	0	0.37	0.41	2.73	2.96	1.52	10.15	30.64	24.42	76.54	72.86	65.92	1.44	1.06	2.48	0.26	2.40333	21.7367	71.7733	1.66	3.49487	6.92338	8.33452	2.87104	0.0206081	0.0887803	3.49467e-09	5.78455e-15	101055583	K14488	'LOC101055583'		mRNA	1	NM_001279249.1	coding	known	chr6	36074425	36074836
101055585	'ZF2'	91.47	129.63	125.31	246.62	307.01	240.34	345.38	439.46	448.22	496.71	421.79	457.63	348.21	359.45	435.42	115.47	264.657	411.02	458.71	381.027	1.39137	2.19945	2.10022	1.78215	7.80081e-23	6.96696e-38	1.86944e-34	4.98092e-58	101055585		'ZF2'		mRNA	1	NM_001279257.1	coding	known	chr1	94682343	94683428
101055586	'bHLH1'	4	5.46	6.58	3.35	2.78	4.17	34.96	37.49	30.49	65.15	70.11	55.89	9.39	10.66	7.74	5.34667	3.43333	34.3133	63.7167	9.26333	-0.401624	3.12169	3.73586	0.890768	0.204616	9.71061e-05	2.96291e-62	2.1653e-120	101055586		'bHLH1'		mRNA	2	NM_001279261.2+++XM_010319846.3	coding	known	chr3	61578864	61581639
101055587	'GLK1'	13.94	16.4	14.78	12.71	17.22	14.31	1.4	1.04	2	3.18	2.8	2.82	1.49	1.58	2.24	15.04	14.7467	1.48	2.93333	1.77	0.15677	-3.00257	-2.25977	-3.03932	0.375217	1.9858e-59	2.14217e-39	2.05636e-45	101055587		'GLK1'		mRNA	1	NM_001279264.1	coding	known	chr7	62189148	62193563
101055588	'AT1'	2.23	1.04	2.15	1	1.09	0.76	0.2	0.29	0	0.15	0.05	0.1	0.64	0.39	0.43	1.80667	0.95	0.163333	0.1	0.486667	-0.706614	-3.09225	-4.06895	-1.81505	0.160893	0.000752557	3.76308e-05	2.73772e-07	101055588	K13065	'AT1'		mRNA	1	NM_001279266.1	coding	known	chr1	93583033	93584391
101055589	'AT3'	1.19	0.57	1.56	0.69	1.34	0.45	1.51	4.55	2.74	0.19	0.15	0.19	0.24	0.05	0.05	1.10667	0.826667	2.93333	0.176667	0.113333	-0.217571	1.78231	-2.5222	-3.2417	0.78131	0.00017803	0.000736788	0.00068766	101055589	K13065	'AT3'		mRNA	1	NM_001279271.1	coding	known	chr1	93613082	93614446
101055590	'MMP1'	13.24	19.53	23.35	81.03	70.64	67.05	18.27	24.8	19.44	45.31	43.79	40.42	71.48	68.49	74	18.7067	72.9067	20.8367	43.1733	71.3233	2.15318	0.518661	1.31437	1.9868	1.54746e-40	2.66896e-33	0.0410209	1.60486e-13	101055590		'MMP1'	Sl3-MMP	mRNA	1	NM_001279274.2	coding	known	chr4	47478	48715
101055591	'LOC101055591'	17.29	20.68	18.46	17.81	18.78	17.68	6.07	6.12	5.71	10.64	10.33	12.27	9.05	8.98	8.64	18.81	18.09	5.96667	11.08	8.89	0.113854	-1.34077	-0.671304	-1.04129	0.346782	1.49362e-23	8.05254e-26	4.21727e-09	101055591		'LOC101055591'	SW5F	mRNA	2	NM_001302902.1+++XM_004247959.4	coding	known	chr9	72498974	72503970
101055592	'LOC101055592'	13.37	13	14.46	13.58	11.11	9.06	9.88	9.87	12.41	31.39	27.81	24.87	27.7	30.96	26.84	13.61	11.25	10.72	28.0233	28.5	-0.0768355	0.0325985	1.16279	1.13835	0.797302	1.65548e-12	0.914504	2.88166e-11	101055592	K14488	'LOC101055592'	SAUR59	mRNA	1	XM_004240931.4	coding	known	chr6	36103837	36104622
101055593	'LOC101055593'	11.7	11.5	9.78	9.02	9.09	9.68	8.87	6.19	9.18	14.04	11.71	14.97	10.48	11.03	9.52	10.9933	9.26333	8.08	13.5733	10.3433	-0.0747267	-0.11236	0.393823	-0.0322043	0.591318	0.848085	0.600768	0.00251957	101055593	K11699	'LOC101055593'		mRNA	3	NM_001279276.1+++XM_010320818.3+++XM_010320819.3	coding	known	chr4	5123320	5130753
101055594	'AGO7'	2.38	3.01	2.66	1.65	1.31	1.44	3.13	1.79	1.73	1.82	2.18	2.69	3.06	3.22	2.77	2.68333	1.46667	2.21667	2.23	3.01667	-0.694804	0.0500529	-0.174216	0.208091	0.00180059	0.336952	0.890037	0.500344	101055594	K11593	'AGO7'		mRNA	1	NM_001279280.2	coding	known	chr1	6568005	6572069
101055595	'DCL4'	9.06	9.07	9.1	12.54	11.52	12.17	8.53	8.14	9.94	6.25	6.94	7.78	7.79	8.28	6.37	9.07667	12.0767	8.87	6.99	7.48	0.592595	0.318853	-0.276622	-0.243423	4.92748e-11	0.0551044	0.0238077	0.0196481	101055595	K11592	'DCL4'		mRNA	2	NM_001279281.2+++XM_010324849.3	coding	known	chr7	52956	86573
101055596	'hsc70.3'	0.46	0.54	0.89	2.12	1.96	1.7	26.9	36.4	40.92	204.52	155.45	156.51	48.19	37.99	41.13	0.63	1.92667	34.74	172.16	42.4367	1.74617	6.08289	8.13919	6.06799	3.27557e-07	1.88393e-178	1.77724e-110	3.64431e-303	101055596	K03283	'hsc70.3'	ER21+++Hsc70	mRNA	2	NM_001279284.2+++XM_010320820.3	coding	known	chr4	3895168	3900754
101055597	'BBR/BPC4'	39.35	43.53	39.78	36.78	44.87	41.79	21.46	20.18	21.43	44.57	41.66	39.44	52.41	56.07	57.52	40.8867	41.1467	21.0233	41.89	55.3333	0.19084	-0.612397	0.171366	0.507116	0.127969	1.94259e-07	4.22071e-07	0.137522	101055597		'BBR/BPC4'		mRNA	11	NM_001279285.1+++XM_010321744.2+++XM_010321745.2+++XM_010321746.3+++XM_010321747.3+++XM_010321748.3+++XM_010321749.3+++XM_010321751.3+++XM_010321752.3+++XM_019213212.2+++XM_019213214.2	coding	known	chr4	65266336	65271678
101055598	'CKX1'	3.69	3.69	3.48	5.55	6.45	6.48	3.99	3.63	4.54	4.26	4.62	3.7	1.91	2.69	1.97	3.62	6.16	4.05333	4.19333	2.19	0.919509	0.52016	0.266928	-0.699454	2.73089e-06	0.00835999	0.0224966	0.263034	101055598	K00279	'CKX1'	SlCKX1	mRNA	3	NM_001279287.1+++XM_010326654.3+++XM_010326655.3	coding	known	chr8	50061466	50065581
101055599	'LOC101055599'	22.06	21.72	20.61	19.93	25.77	24.81	31.75	35.34	37.39	33.44	24.71	34.91	32.74	27.79	38.06	21.4633	23.5033	34.8267	31.02	32.8633	0.305894	1.0483	0.626522	0.660198	0.0386084	4.45059e-06	3.38718e-13	4.85712e-05	101055599		'LOC101055599'		mRNA	2	XM_004251755.4+++XM_004251756.4	coding	known	chr12	3791608	3796233
101055600	'LOC101055600'	72.26	71.7	62.55	68.31	58.99	63.53	67.55	44.74	55.99	33.7	30.25	43.4	122.13	122.29	120.37	68.8367	63.61	56.0933	35.7833	121.597	0.0699001	0.0489602	-0.842771	0.870803	0.600043	3.40776e-21	0.806087	4.46928e-09	101055600		'LOC101055600'		mRNA	1	NM_001279291.1	coding	known	chr9	4016302	4020081
101055601	'LOC101055601'	95.85	109.18	97.86	116.74	140.13	131.77	212.35	311.32	267.64	205.48	202.97	213.19	133.92	144.46	174.55	100.963	129.547	263.77	207.213	150.977	0.574253	1.79939	1.1768	0.679642	9.60259e-06	6.07255e-07	2.74027e-22	5.10281e-30	101055601		'LOC101055601'		mRNA	1	NM_001279294.1	coding	known	chr2	55099785	55100360
101055602	'LOC101055602'	17.77	24.8	27.06	236.98	250.34	225.62	48.74	65.77	55.11	40	38.04	45.87	40.38	45.45	52.94	23.21	237.647	56.54	41.3033	46.2567	3.5169	1.61071	0.944909	1.03131	1.06487e-183	1.24533e-11	4.03175e-17	8.01747e-11	101055602		'LOC101055602'		mRNA	2	NM_001279296.1+++XM_010315323.3	coding	known	chr12	211505	214392
101055603	'LOC101055603'	33.61	33.39	34.3	59.4	59.5	57.53	22.54	41	29.51	38.72	40.61	38.92	47.41	56.73	48.12	33.7667	58.81	31.0167	39.4167	50.7533	0.981939	0.231122	0.318205	0.628697	9.77695e-36	1.44836e-10	0.371878	0.000191376	101055603		'LOC101055603'		mRNA	1	NM_001279300.2	coding	known	chr6	47386048	47389285
101055604	'LOC101055604'	22.54	22.1	23.87	8.76	9.73	10.79	8.02	8.02	7.94	12.25	10	10.49	12.45	12.91	12.6	22.8367	9.76	7.99333	10.9133	12.6533	-1.03589	-1.15453	-0.955747	-0.793359	2.79524e-11	1.88891e-08	1.4133e-12	1.31776e-09	101055604		'LOC101055604'		mRNA	1	NM_001279304.2	coding	known	chr3	66142356	66146567
101055605	'LOC101055605'	40.77	39.58	46.95	37.8	38.87	41.21	62.43	61.32	58.33	87.55	80.23	69.06	70.82	69.25	67.45	42.4333	39.2933	60.6933	78.9467	69.1733	0.0874734	0.889554	1.01507	0.775224	0.579586	3.43445e-12	4.25115e-12	3.64128e-14	101055605	K17808	'LOC101055605'		mRNA	1	NM_001279308.2	coding	known	chr4	65914175	65916272
101055606	'LOC101055606'	39.95	37.51	39.52	21.07	14.94	20.47	16.42	15.81	14.18	20.03	17.66	21.99	27.57	29.23	27.66	38.9933	18.8267	15.47	19.8933	28.1533	-0.872338	-0.992029	-0.875392	-0.428367	1.84319e-12	1.04874e-06	1.66855e-19	9.88294e-16	101055606		'LOC101055606'		mRNA	1	NM_001279310.2	coding	known	chr2	23816638	23820247
101055607	'LOC101055607'	60.22	79.05	55.69	39.02	43.25	46.15	44.97	38.28	36.79	68.1	74.22	64.76	78.6	69.5	86.13	64.9867	42.8067	40.0133	69.0267	78.0767	-0.386608	-0.291444	0.231368	0.370489	0.0505194	0.0482655	0.183378	0.227457	101055607	K18532	'LOC101055607'		mRNA	1	NM_001279312.1	coding	known	chr11	55875989	55878398
101055608	'BBR/BPC2'	77.65	78.18	78.33	105.16	122.82	113.55	69.62	66.22	57.96	51.98	50.86	61.66	59.68	66.79	69.36	78.0533	113.843	64.6	54.8333	65.2767	0.733736	0.0802808	-0.405509	-0.204088	6.23984e-14	0.0542179	0.549888	0.000159184	101055608		'BBR/BPC2'		mRNA	1	NM_001279314.1	coding	known	chr2	47944939	47949257
101055609	'LOC101055609'	71.96	82.48	78.27	23.02	24.42	25.58	57.73	50.7	61.68	58.92	57.51	61.13	76.29	81.98	70.98	77.57	24.34	56.7033	59.1867	76.4167	-1.49063	-0.109355	-0.294349	0.0198987	2.22427e-58	0.871831	0.454826	0.00115367	101055609	K00392	'LOC101055609'	sir	mRNA	1	NM_001279319.2	coding	known	chr11	51433923	51438517
101055610	'LOC101055610'	33.15	34.28	35.55	64.83	71.04	70.1	54.06	61.98	58.67	52.72	49.87	53.87	44.22	43.33	41.01	34.3267	68.6567	58.2367	52.1533	42.8533	1.17883	1.12843	0.712543	0.365864	1.57913e-46	5.53283e-06	1.41964e-22	1.48346e-18	101055610	K21596	'LOC101055610'		mRNA	3	NM_001279320.2+++XM_010320393.2+++XM_010320397.2	coding	known	chr1	69615974	69649349
101055611	'LOC101055611'	2.27	2.4	2.85	3.53	3.07	3.21	2.31	2.3	3	3.69	3.75	3.48	3.14	2.73	2.39	2.50667	3.27	2.53667	3.64	2.75333	0.552684	0.334978	0.598957	0.161056	0.00230622	0.498415	0.172026	0.000760577	101055611	K00696	'LOC101055611'		mRNA	4	NM_001279321.1+++XM_010326547.3+++XM_026032262.1+++XM_026032263.1	coding	known	chr8	24369307	24376590
101055612	'CKX4'	6.74	7.5	6.92	2.87	3.28	2.49	3.51	6.52	5.9	9.68	10.29	9.84	7.9	8.6	6.5	7.05333	2.88	5.31	9.93667	7.66667	-1.106	-0.0480814	0.593609	0.16618	2.2792e-07	0.441569	0.900674	0.000211219	101055612	K00279	'CKX4'	SlCKX4	mRNA	1	NM_001279322.1	coding	known	chr4	64978082	64983100
101055613	'GLK2'	6.53	7.61	7.2	15.52	16.72	15.56	2.88	4.99	4.56	3.68	4.02	4.76	0.82	0.69	1.59	7.11333	15.9333	4.14333	4.15333	1.03333	1.3535	-0.411053	-0.669754	-2.72369	1.07951e-15	1.10783e-15	0.199486	0.00606384	101055613		'GLK2'	U	mRNA	1	NM_001279323.2	coding	known	chr10	2280793	2285511
101243626	'LOC101243626'	1.89	1.51	1.35	1.13	1.17	1.82	1.64	1.66	2.06	2.08	1.67	2.05	0.9	0.9	1.16	1.58333	1.37333	1.78667	1.93333	0.986667	-0.0250385	0.523516	0.387737	-0.630685	0.958291	0.139691	0.161451	0.304538	101243626		'LOC101243626'		mRNA	1	XM_004245934.4	coding	known	chr8	60536904	60540775
101243628	'LOC101243628'	8.31	9.47	10.39	6.74	6.39	6.28	5.17	3.71	2.74	4.34	3.78	4.22	6.79	7.05	6.39	9.39	6.47	3.87333	4.11333	6.74333	-0.354011	-0.942557	-1.0921	-0.434158	0.0246561	0.00520956	4.51113e-05	4.5663e-11	101243628	K04567	'LOC101243628'		mRNA	1	XM_004228560.4	coding	known	chr1	359813	370431
101243629	'LOC101243629'	1.77	1.79	1.79	0.5	0.56	0.48	1.88	1.91	2.16	2.04	2.27	1.58	5.91	6.52	6.08	1.78333	0.513333	1.98333	1.96333	6.17	-1.61832	0.500191	0.23732	1.83457	3.78908e-06	1.97901e-22	0.0681293	0.452678	101243629		'LOC101243629'		mRNA	1	XM_004228649.4	coding	known	chr1	600407	602629
101243631	'LOC101243631'	195.1	211.28	182.05	1032.53	1046.49	995.4	212.45	277.21	230.4	122.47	124.41	135.92	171.07	182.63	184.95	196.143	1024.81	240.02	127.6	179.55	2.56645	0.639149	-0.525515	-0.0857887	4.72148e-208	0.424748	3.44262e-05	5.7213e-09	101243631	K10775	'LOC101243631'	PAL4	mRNA	3	URS0000ED2233+++XM_004246601.3+++XM_026033098.1	coding	known	chr9	1413485	1422253
101243633	'LOC101243633'	1.69	1.91	1.77	1.08	0.89	1.17	1.6	0.86	0.85	1.06	0.84	1.06	1.87	1.81	1.31	1.79	1.04667	1.10333	0.986667	1.66333	-0.598675	-0.367366	-0.76655	-0.0659525	0.0441959	0.864314	0.312765	0.00931532	101243633		'LOC101243633'		mRNA	1	XM_004246799.3	coding	known	chr9	5705199	5707830
101243635	'LOC101243635'	5.35	4.74	4.78	3.32	3.11	3.44	4.34	2.26	2.55	2.68	2.32	3.13	2.73	3.06	2.96	4.95667	3.29	3.05	2.71	2.91667	-0.409175	-0.36776	-0.773806	-0.721265	0.0558245	0.000551751	0.213623	0.000500008	101243635		'LOC101243635'		mRNA	1	XM_004229237.4	coding	known	chr1	77570881	77577130
101243636	'LOC101243636'	28.67	30.8	32.18	8.78	8.03	9.05	8.77	6.11	5.97	4.64	3.19	5.56	10.65	12.07	10.22	30.55	8.62	6.95	4.46333	10.98	-1.64451	-1.80156	-2.68017	-1.43555	4.9036e-57	1.42333e-41	4.553e-32	8.40158e-59	101243636	K02210	'LOC101243636'		mRNA	1	NM_001322017.1	coding	known	chr1	78409498	78415538
101243637	'LOC101243637'	0.7	0	0	0	0	0	0	0	0.71	0	0	0	0	0	0	0.233333	0	0.236667	0	0	-0.718141	0.38014	-0.830239	-0.899138	0.900569	0.871831	0.936646	0.874208	101243637		'LOC101243637'		mRNA	1	XM_004229511.3	coding	known	chr1	78492007	78493707
101243638	'LOC101243638'	15.74	13.11	14.07	9.54	9.8	9.53	9.04	9.03	8.91	10.33	17.65	9.45	10.88	14.52	15.64	14.3067	9.62333	8.99333	12.4767	13.68	-0.379543	-0.303967	-0.0881258	-0.000532244	0.0643069	0.998511	0.166746	0.79561	101243638		'LOC101243638'		mRNA	1	XM_004229571.4	coding	known	chr1	81840899	81841809
101243639	'LOC101243639'	5.65	6.41	6.56	4.6	4	3.88	4.53	6.06	4.42	13.88	13.27	13.46	10.81	11.91	9.91	6.20667	4.16	5.00333	13.5367	10.8767	-0.396973	0.0342507	1.22018	0.849348	0.0215782	9.28459e-10	0.904638	7.81291e-22	101243639		'LOC101243639'		mRNA	1	XM_004247655.4	coding	known	chr9	69870421	69872847
101243640	'LOC101243640'	79.76	95.72	84.18	64.52	51.82	60.76	55.41	49.07	43.95	62.43	53.71	59.3	120.34	134.72	127.28	86.5533	59.0333	49.4767	58.48	127.447	-0.348344	-0.418249	-0.433625	0.645575	0.0108815	2.26798e-08	0.00603805	0.00149728	101243640		'LOC101243640'		mRNA	1	XM_010328655.3	coding	known	chr9	72342889	72343528
101243641	'LOC101243641'	46.55	45.97	46.27	84.62	87.89	86.08	52.1	57.8	56.73	62.21	61.71	66.47	68.79	68.65	67.11	46.2633	86.1967	55.5433	63.4633	68.1833	1.06302	0.609024	0.539018	0.600247	1.67767e-44	1.37983e-16	9.25016e-08	7.01359e-12	101243641	K00232	'LOC101243641'		mRNA	2	XM_004248136.4+++XM_004248137.4	coding	known	chr10	2228935	2236001
101243642	'LOC101243642'	0.51	0.25	0.54	1.28	1.11	1.18	1	1.27	1	0.66	0.99	0.69	1	1	0.76	0.433333	1.19	1.09	0.78	0.92	1.6485	1.68862	0.945524	1.13674	0.000129436	0.0207619	0.000195352	0.0744156	101243642	K10666	'LOC101243642'		mRNA	2	XM_004248222.4+++XM_019216079.2	coding	known	chr10	1376807	1380579
101243643	'LOC101243643'	2.47	2.39	2.94	6.04	3.66	4.61	23.86	27.82	30.44	17.84	21.15	15.5	5.77	5.92	6.13	2.6	4.77	27.3733	18.1633	5.94	1.05991	3.75387	2.90788	1.24344	6.24778e-05	2.34695e-08	1.27663e-79	1.34272e-50	101243643	K13348	'LOC101243643'		mRNA	1	XM_004230661.4	coding	known	chr1	94752269	94755857
101243644	'LOC101243644'	4.22	3.65	5.08	2.13	2.28	2.43	2.57	2.21	2.22	1.72	1.49	2.42	1.47	2.38	1.54	4.31667	2.28	2.33333	1.87667	1.79667	-0.736351	-0.541664	-1.10196	-1.21711	0.0033083	1.58517e-05	0.0398775	8.0925e-05	101243644		'LOC101243644'		mRNA	1	XM_010328848.3	coding	known	chr10	1242267	1247031
101243645	'LOC101243645'	32.1	34.48	32.49	31.81	31.82	27.94	30.52	31.03	30.09	38.16	38.68	40.1	38.29	37.83	38.69	33.0233	30.5233	30.5467	38.98	38.27	0.0698609	0.258188	0.355192	0.268331	0.629899	0.0101603	0.0374906	0.000506972	101243645	K15223	'LOC101243645'		mRNA	2	NM_001317969.1+++XM_010316938.3	coding	known	chr1	95539257	95543768
101243646	'LOC101243646'	0.86	0.76	0.76	0.47	0.43	0.56	0.44	0.31	0.37	0.41	0.53	0.22	0.75	0.98	0.66	0.793333	0.486667	0.373333	0.386667	0.796667	-0.567566	-0.871031	-0.926984	0.00179897	0.17844	0.996968	0.0432819	0.0419045	101243646	K08741	'LOC101243646'		mRNA	7	XM_004248506.4+++XM_010329005.3+++XM_010329006.3+++XM_010329007.3+++XM_019216143.2+++XM_019216144.2+++XM_026027715.1	coding	known	chr10	8685014	8711239
101243647	'LOC101243647'	34.36	38.15	34.24	39.23	46.23	39.03	24.85	19.61	22.44	42.92	43.67	42.46	42.65	42.31	44.52	35.5833	41.4967	22.3	43.0167	43.16	0.401334	-0.346234	0.374602	0.320382	0.000376753	0.000562929	0.00557335	3.7463e-05	101243647		'LOC101243647'		mRNA	4	XM_004230829.4+++XM_010317018.3+++XM_026028736.1+++XM_026028738.1	coding	known	chr1	96710986	96716744
101243648	'LOC101243648'	12.69	12.42	12.43	8.74	8.25	5.99	15.71	12.49	13.28	10.63	11.96	11.24	13.74	15.95	14.22	12.5133	7.66	13.8267	11.2767	14.6367	-0.513713	0.506186	-0.038786	0.28949	0.024726	0.133151	0.00711317	0.873676	101243648		'LOC101243648'		mRNA	1	XM_004231003.3	coding	known	chr1	97782445	97783357
101243649	'LOC101243649'	0.21	0.59	0.5	0.3	0.22	0.25	0.32	0.13	0.22	0.32	0.22	0.29	0.48	0.43	0.24	0.433333	0.256667	0.223333	0.276667	0.383333	-0.59124	-0.626821	-0.554831	-0.151425	0.428667	0.864314	0.428704	0.449696	101243649		'LOC101243649'		mRNA	1	XM_019212765.1	coding	known	chr1	86689940	86692615
101243651	'LOC101243651'	1.35	0.82	0.66	0.25	0.14	0.51	0.91	0.46	0.17	0.03	0.06	0.08	0.08	0.06	0.11	0.943333	0.3	0.513333	0.0566667	0.0833333	-1.47524	-0.55554	-4.0005	-3.48279	0.0107528	5.86508e-07	0.417553	4.21659e-07	101243651		'LOC101243651'		mRNA	2	XM_019211914.2+++XM_019211915.2	coding	known	chr1	96171189	96174675
101243653	'LOC101243653'	43.17	40.17	39.31	54.58	50.49	51.65	53.08	43.2	41.96	37.55	35.64	43.25	32.9	32.42	32.56	40.8833	52.24	46.08	38.8133	32.6267	0.533651	0.509338	0.0190144	-0.284846	5.30039e-10	0.00151854	1.28525e-05	0.884429	101243653	K14546	'LOC101243653'		mRNA	1	XM_004231522.4	coding	known	chr2	25532678	25542260
101243654	'LOC101243654'	36.68	33.63	36.65	29.64	26.6	32.15	28.32	25.33	28.43	33.95	34.71	37.56	34.91	36.96	30.6	35.6533	29.4633	27.36	35.4067	34.1567	-0.0953114	-0.0407101	0.0845756	-0.0215869	0.416047	0.871831	0.78327	0.436634	101243654	K01354	'LOC101243654'		mRNA	1	XM_004231675.4	coding	known	chr2	4552678	4593416
101243655	'LOC101243655'	268.42	299.6	250.83	561.16	608.36	546.86	379.09	403.48	372.23	240.39	244.83	258.6	250.69	258.69	264.76	272.95	572.127	384.933	247.94	258.047	1.25313	0.848028	-0.0372837	-0.0298487	9.58076e-38	0.827545	9.65653e-13	0.763965	101243655		'LOC101243655'		mRNA	4	XM_004231733.4+++XM_004231734.4+++XM_010317612.2+++XM_010317614.3	coding	known	chr2	55399283	55402573
101243656	'LOC101243656'	95.9	78.18	94.95	69.93	64.82	68.8	197.52	181.16	195.33	194.11	192.06	177.95	176.31	191.91	171.61	89.6767	67.85	191.337	188.04	179.943	-0.221753	1.43438	1.16336	1.04512	0.0343347	1.06326e-25	1.22351e-34	2.0464e-29	101243656	K10775	'LOC101243656'	PAL6	mRNA	1	XM_004249510.4	coding	known	chr10	65221121	65224832
101243657	'LOC101243657'	0.86	0.97	0.94	0.38	0.13	0.13	0.25	0.12	0.19	0	0	0	0.06	0.06	0	0.923333	0.213333	0.186667	0	0.04	-1.93037	-1.94604	-6.21742	-4.42839	0.0198639	0.000592219	0.0176011	1.40292e-05	101243657		'LOC101243657'		mRNA	1	XM_004249733.4	coding	known	chr10	63163581	63165822
101243658	'LOC101243658'	3.28	3.25	3.12	1.29	1.36	1.18	0.74	0.63	0.78	0.82	0.9	0.81	0.99	1.63	1.02	3.21667	1.27667	0.716667	0.843333	1.21333	-1.1551	-1.83105	-1.83515	-1.37102	3.62896e-11	9.37169e-11	1.44751e-19	8.571e-23	101243658		'LOC101243658'		mRNA	2	XM_019211119.2+++XM_019211120.2	coding	known	chr11	510025	525585
101243659	'SAP11'	24.54	29.9	46.27	437.54	419.69	380.9	957.91	998.04	874.16	360.72	394.67	307.07	122.64	114.97	142.1	33.57	412.71	943.37	354.153	126.57	3.82959	5.20043	3.5293	1.99924	4.15482e-130	1.88399e-26	3.00958e-157	6.0374e-87	101243659		'SAP11'		mRNA	1	NM_001319992.1	coding	known	chr2	50312361	50313196
101243660	'LOC101243660'	123.71	137.69	126.03	189.68	192.17	187.46	157.11	166.25	140.65	118.01	134.81	154.37	109.24	120.18	131.09	129.143	189.77	154.67	135.73	120.17	0.745865	0.647921	0.204719	-0.027042	1.73246e-17	0.864314	1.16542e-07	0.0971514	101243660		'LOC101243660'		mRNA	5	NM_001329949.1+++XM_010318034.3+++XM_026029028.1+++XM_026029029.1+++XM_026029030.1	coding	known	chr2	49331522	49335854
101243662	'LOC101243662'	54.07	48.19	48.18	50.99	46.34	51.37	31.29	36.68	43.74	44.2	44.99	49.1	43.41	41.46	32.47	50.1467	49.5667	37.2367	46.0967	39.1133	0.156959	-0.0894584	-0.0329199	-0.323044	0.103381	0.0100629	0.672271	0.790205	101243662	K14007	'LOC101243662'		mRNA	2	XM_004232549.4+++XM_010318197.3	coding	known	chr2	46466008	46478443
101243664	'LOC101243664'	15.92	15.34	17.11	13.94	15.59	13.12	19.17	18.61	20.84	20.78	26.98	25.16	19.22	22.94	19.07	16.1233	14.2167	19.54	24.3067	20.41	0.046791	0.674949	0.725058	0.43761	0.813509	0.00206521	4.11155e-06	3.92714e-07	101243664		'LOC101243664'		mRNA	3	XM_004233145.2+++XM_010318685.3+++XM_010318686.2	coding	known	chr2	39958011	39962839
101243665	'LOC101243665'	0	0.07	0.08	0.16	0	0.16	2.89	2.39	2.49	1.44	1.78	1.67	0.99	0.98	1.04	0.05	0.106667	2.59	1.63	1.00333	1.23812	6.04981	5.13203	4.38534	0.655384	0.000779269	1.37261e-07	2.23269e-05	101243665		'LOC101243665'		mRNA	1	XM_004250674.3	coding	known	chr11	34501560	34503922
101243667	'LOC101243667'	0	0	0.09	0	0	0	1.54	2.48	1.29	8.29	6.81	6.41	3.35	2.69	3.44	0.03	0	1.77	7.17	3.16	-0.718141	6.15967	7.91722	6.68649	0.900569	3.85475e-07	8.82781e-06	3.09665e-10	101243667		'LOC101243667'		mRNA	1	XM_004233705.3	coding	known	chr2	47141947	47142804
101243668	'LOC101243668'	0.05	0	0	0.28	0.36	0.31	0.38	0.15	0.28	0	0.03	0.03	0.15	0.23	0.07	0.0166667	0.316667	0.27	0.02	0.15	4.45244	4.36843	0.118051	3.22978	0.000733758	0.0491849	0.00151402	0.976157	101243668		'LOC101243668'		mRNA	2	XM_004251120.4+++XM_010315135.3	coding	known	chr11	54795902	54800189
101243669	'LOC101243669'	3.03	3.54	3.87	4.1	3.5	3.05	3.62	3.79	4.38	3.61	4.78	3.75	3.4	3.53	3.23	3.48	3.55	3.93	4.04667	3.38667	0.236138	0.490689	0.302584	0.0379089	0.317676	0.881273	0.0301953	0.177319	101243669		'LOC101243669'		mRNA	3	XM_004251199.4+++XM_010315196.3+++XM_010315197.3	coding	known	chr11	55736510	55744816
101243671	'LOC101243671'	12.71	13.97	16.3	4.48	8.46	6.98	0.91	1.37	1.26	22.8	19.11	22.94	27.43	33.39	32.4	14.3267	6.64	1.18	21.6167	31.0733	-0.908135	-3.23044	0.708798	1.18326	0.000369611	1.01353e-13	2.47455e-24	4.87143e-05	101243671		'LOC101243671'		mRNA	1	XM_004233911.4	coding	known	chr2	36044501	36046368
101243672	'LOC101243672'	4.6	4.6	5.21	1.23	0.93	0.76	0.92	0.61	0.5	0.62	0.75	0.84	1.81	1.67	1.2	4.80333	0.973333	0.676667	0.736667	1.56	-2.12213	-2.49576	-2.61085	-1.58659	7.26275e-27	7.81019e-18	1.28834e-27	2.62175e-39	101243672	K15505	'LOC101243672'		mRNA	1	XM_004234186.4	coding	known	chr3	349714	357181
101243673	'LOC101243673'	15.27	14.95	15.87	14.15	13.22	13.82	8.69	7.5	8.06	8.1	7.55	10.44	11.74	12.47	11.84	15.3633	13.73	8.08333	8.69667	12.0167	0.0192685	-0.585664	-0.725593	-0.312484	0.900569	0.00625624	5.85959e-06	6.70916e-07	101243673		'LOC101243673'		mRNA	2	URS0000ED57A1+++XM_010315452.3	coding	known	chr12	2198774	2207127
101243674	'LOC101243674'	6.14	6.9	8.15	9.63	8.8	8.06	9.03	6.79	8.22	10.13	10.27	7.58	9.85	8.44	8.11	7.06333	8.83	8.01333	9.32667	8.8	0.543909	0.598214	0.553868	0.42934	0.111705	0.226765	0.0801183	0.108958	101243674		'LOC101243674'		mRNA	1	XM_004234251.1	coding	known	chr3	48260305	48260886
101243675	'LOC101243675'	0	0.08	0	0.34	0	0.09	9.74	2.51	8.95	75.6	70.87	59.64	17.19	16.26	22.26	0.0266667	0.143333	7.06667	68.7033	18.57	2.44422	8.26289	11.3078	9.37185	0.38215	3.19982e-14	3.76964e-10	1.10721e-20	101243675	K06910	'LOC101243675'		mRNA	1	XM_004234322.4	coding	known	chr3	3481116	3482292
101243676	'LOC101243676'	0.84	0.95	1	0.42	0.22	0.23	0.41	0.12	0.49	0.79	1.12	0.92	1.08	1.17	0.74	0.93	0.29	0.34	0.943333	0.996667	-1.49567	-1.11205	0.115744	0.141141	0.00530039	0.794545	0.0563474	0.828668	101243676		'LOC101243676'		mRNA	1	XM_004234404.4	coding	known	chr3	3143673	3145630
101243677	'LOC101243677'	3.76	2.82	2.27	3.11	4.03	2.97	1.09	0.66	1.67	1.36	2.37	1.5	2.59	2.56	3.33	2.95	3.37	1.14	1.74333	2.82667	0.391906	-0.99364	-0.642835	0.0170693	0.473126	0.98506	0.129779	0.289529	101243677		'LOC101243677'		mRNA	1	XM_004251953.4	coding	known	chr12	10628092	10629213
101243680	'LOC101243680'	0	0	0	0	0	0	0	0	0.05	0	0	0	0	0	0	0	0	0.0166667	0	0		1.34191					0.806087		101243680		'LOC101243680'		mRNA	1	XM_004252157.2	coding	known	chr12	27718354	27719864
101243681	'LOC101243681'	44.05	42.31	46.54	52.48	50.63	47.79	32.12	32.11	28.08	34.12	35.37	37.32	45.28	48.83	43.1	44.3	50.3	30.77	35.6033	45.7367	0.366766	-0.176645	-0.221665	0.0854731	0.000109398	0.459718	0.170997	0.0280879	101243681	K02328	'LOC101243681'		mRNA	2	NM_001322292.1+++XM_010319608.3	coding	known	chr3	36583350	36608596
101243683	'LOC101243683'	45.86	45.75	46.87	42.43	45.09	46.57	35.21	32.4	36.54	32.82	32.15	33.36	33.72	34.94	32.76	46.16	44.6967	34.7167	32.7767	33.8067	0.136288	-0.080281	-0.393493	-0.4113	0.139876	2.78079e-07	0.529668	1.44469e-06	101243683		'LOC101243683'		mRNA	2	XM_004234953.4+++XM_004234954.4	coding	known	chr3	53944480	53952033
101243684	'LOC101243684'	1.97	3.96	1.05	0.17	0.17	0.17	17.3	18.9	22.54	5.81	6.81	4.65	13.29	16.1	13.81	2.32667	0.17	19.58	5.75667	14.4	-3.56072	3.4655	1.43225	2.71273	0.00298097	1.52584e-11	1.28425e-18	0.00796232	101243684		'LOC101243684'		mRNA	1	XM_004235219.4	coding	known	chr3	60549304	60549891
101243687	'LOC101243687'	4.63	5.03	4.7	4.22	4.12	4.35	4.74	3.78	3.09	3.62	3.76	4.34	6.07	5.11	5.76	4.78667	4.23	3.87	3.90667	5.64667	-0.00221354	0.0378919	-0.200988	0.275547	0.991328	0.121112	0.889385	0.314012	101243687		'LOC101243687'		mRNA	2	XM_004235472.4+++XM_004235473.4	coding	known	chr3	71959729	71966201
101243688	'LOC101243688'	0	0.16	0.17	0.5	0	0.17	0	0	0	0.64	0.5	0.32	0	0	0.16	0.11	0.223333	0	0.486667	0.0533333	1.23333	-1.47391	2.30671	-0.829498	0.66208	0.854477	0.784362	0.218846	101243688		'LOC101243688'		mRNA	1	XM_004252882.4	coding	known	chr12	67417664	67418918
101243689	'LOC101243689'	0.85	0.95	0.67	0.8	0.49	0.61	0.79	0.58	0.37	0.61	0.8	1.21	1.01	0.93	0.47	0.823333	0.633333	0.58	0.873333	0.803333	-0.206299	-0.167511	0.177284	-0.00102823	0.711695	0.998547	0.777743	0.742711	101243689		'LOC101243689'		mRNA	1	XM_004253137.4	coding	known	chr12	66380136	66382305
101243690	'LOC101243690'	0.37	0	0	0.13	0.26	0.26	0.12	0	0	0.36	0.13	0	0.13	0	0	0.123333	0.216667	0.04	0.163333	0.0433333	0.974986	-1.10803	0.545481	-1.42678	0.697384	0.734608	0.796042	0.855938	101243690		'LOC101243690'		mRNA	8	XM_004235802.4+++XM_010320372.3+++XM_010320373.2+++XM_010320374.3+++XM_010320375.3+++XM_019213144.2+++XM_026030172.1+++XM_026030173.1	coding	known	chr3	68583185	68585409
101243692	'LOC101243692'	8.98	10.6	11.58	16.78	10.81	13.09	32.53	32.89	36.05	44.62	48.75	38.68	34.94	36.24	33.11	10.3867	13.56	33.8233	44.0167	34.7633	0.566705	2.05314	2.18347	1.7894	0.00169616	6.43372e-50	2.09218e-44	1.22531e-57	101243692		'LOC101243692'		mRNA	1	NM_001321274.1	coding	known	chr3	66934628	66936530
101243695	'LOC101243695'	1.41	0.71	0.56	0.18	0.09	0.13	0.04	0.09	0.04	0.04	0.26	0.13	0.04	0	0.08	0.893333	0.133333	0.0566667	0.143333	0.04	-2.56941	-3.59785	-2.52616	-4.33157	0.00132563	8.6109e-05	0.000379517	0.00194172	101243695		'LOC101243695'		mRNA	1	XM_004236378.3	coding	known	chr3	69186478	69188198
101243696	'LOC101243696'	32.21	27.46	31.33	20.03	19.55	22.95	14.74	19.35	15.08	11.74	16.06	11.39	11.51	12.53	12.59	30.3333	20.8433	16.39	13.0633	12.21	-0.346354	-0.512633	-1.10124	-1.24482	0.0307101	6.77779e-15	0.0115635	1.66455e-09	101243696		'LOC101243696'		mRNA	1	NM_001348389.1	coding	known	chr4	2559634	2560755
101243697	'LOC101243697'	2.54	2.2	2.65	0.61	0.71	0.28	0.11	0	0.11	0.05	0.05	0	0.38	0.43	0.16	2.46333	0.533333	0.0733333	0.0333333	0.323333	-2.01692	-4.74186	-5.98776	-2.88688	1.83387e-05	2.30352e-08	2.97865e-08	1.34372e-07	101243697		'LOC101243697'		mRNA	1	XM_004236984.4	coding	known	chr4	1063954	1065210
101243699	'LOC101243699'	57.85	88.83	66.59	78.75	106.91	86.99	108.22	115.21	95.29	136.71	112.35	122.63	69.74	96.68	99.68	71.09	90.8833	106.24	123.897	88.7	0.552422	0.948776	0.917281	0.386339	0.00174633	0.0479767	1.86762e-07	7.67242e-09	101243699		'LOC101243699'		mRNA	1	NM_001321275.1	coding	known	chr4	52567444	52568698
101243701	'LOC101243701'	0.24	0.39	0.2	0.45	0.16	0.45	0.2	0.16	0.25	0.64	0.89	0.24	0.44	0.2	0.35	0.276667	0.353333	0.203333	0.59	0.33	0.548325	-0.100301	1.20603	0.317394	0.569049	0.762555	0.92453	0.125472	101243701	K09422	'LOC101243701'		mRNA	1	XM_004237707.4	coding	known	chr4	55704933	55707717
101243702	'LOC101243702'	24.03	27.26	24.35	74.65	75.66	72.37	36.5	35.93	35.26	34.24	33.68	33.1	38.95	43.75	38.55	25.2133	74.2267	35.8967	33.6733	40.4167	1.73779	0.848862	0.510812	0.719184	1.39823e-90	6.2039e-14	1.58317e-15	4.52149e-08	101243702		'LOC101243702'		mRNA	2	XM_004237994.4+++XM_026030835.1	coding	known	chr4	62031662	62035370
101243703	'GID2'	270.99	331.35	241.37	320.13	349.09	320.88	170.49	192.36	225.83	134.74	101.71	146.95	147.65	139.55	158.64	281.237	330.033	196.227	127.8	148.613	0.4241	-0.146973	-1.0247	-0.855965	0.00110088	3.04975e-11	0.495791	8.72082e-11	101243703	K14495	'GID2'	SlGID2	mRNA	1	NM_001347058.1	coding	known	chr4	63217007	63217894
101243704	'LOC101243704'	30.79	28.99	31.92	23.24	23.93	22.41	33.26	19.29	21.45	39.99	40.91	32.35	42.24	39.8	44.32	30.5667	23.1933	24.6667	37.75	42.12	-0.202467	0.03982	0.41359	0.522047	0.162851	1.60389e-05	0.885187	0.00484135	101243704	K10688	'LOC101243704'	UBC16	mRNA	2	NM_001324040.1+++XM_010322103.3	coding	known	chr4	64971690	64976064
101243705	'LOC101243705'	40.06	39.86	40.69	30.29	29.02	30.95	26.9	27.66	33.31	46.76	41.12	44.9	34.19	33.39	31.63	40.2033	30.0867	29.29	44.26	33.07	-0.235856	-0.108988	0.236412	-0.238801	0.00868955	0.00744178	0.519801	0.0182921	101243705	K18655	'LOC101243705'		mRNA	1	XM_004238414.3	coding	known	chr4	66419717	66425049
101243707	'LOC101243707'	17.37	16.97	18.72	20.56	17.75	20.34	15.63	14.93	14.85	25.55	26.85	27.28	24.78	25.42	24.39	17.6867	19.55	15.1367	26.56	24.8633	0.325413	0.118691	0.682538	0.534201	0.0036806	8.35665e-08	0.39716	1.01084e-11	101243707		'LOC101243707'		mRNA	1	XM_004238676.4	coding	known	chr5	1038913	1043747
101243708	'LOC101243708'	8.99	9.6	9.25	7.62	7.38	7.61	9.2	9.76	9.89	9.39	9.42	9.46	8.15	7.98	8.14	9.28	7.53667	9.61667	9.42333	8.09	-0.120475	0.393409	0.116052	-0.158582	0.386374	0.227999	0.00458109	0.379321	101243708		'LOC101243708'		mRNA	2	XM_004238759.4+++XM_010322385.3	coding	known	chr5	2208492	2212502
101243711	'ERF-H5'	0.83	1	0.79	0.25	0.25	0.38	0.91	2.08	1.61	1.81	0.62	1.63	0.49	0.48	0.77	0.873333	0.293333	1.53333	1.35333	0.58	-1.40784	1.18128	0.738313	-0.538116	0.0654918	0.462247	0.0304718	0.232057	101243711		'ERF-H5'	SlERF-H5	mRNA	1	XM_004240011.4	coding	known	chr5	61900668	61901816
101243714	'LOC101243714'	14.88	17.29	20.8	13.78	14.86	16.91	16.96	17.29	14.98	20.13	20.28	17.58	18.84	18.71	17.83	17.6567	15.1833	16.41	19.33	18.46	-0.0308702	0.244583	0.233055	0.113266	0.889773	0.533869	0.194617	0.166515	101243714		'LOC101243714'		mRNA	1	NM_001310468.1	coding	known	chr6	17094977	17098153
101243715	'LOC101243715'	1.14	1.11	0.84	0.37	0.37	0.47	0.33	0.18	0.19	0.45	0.09	0.27	1.09	0.63	0.8	1.03	0.403333	0.233333	0.27	0.84	-1.10046	-1.86109	-1.74187	-0.1734	0.203442	0.858859	0.0509561	0.0627751	101243715		'LOC101243715'		mRNA	2	XM_004240696.4+++XM_010323695.3	coding	known	chr6	24756978	24758381
101243716	'LOC101243716'	69.69	66.69	69.12	87.24	79.76	81.16	62.08	59.24	57.95	51.28	52.99	57.71	45.24	49.12	41.62	68.5	82.72	59.7567	53.9933	45.3267	0.455426	0.149764	-0.244884	-0.550319	2.06466e-08	3.13789e-09	0.153968	0.00795441	101243716	K06269	'LOC101243716'		mRNA	1	XM_004241162.3	coding	known	chr6	47629058	47634150
101243717	'LOC101243717'	45.38	43.89	55.51	43.29	37.03	39.5	47.32	41.56	27.75	37.98	43.35	35.82	44.69	47.82	48.07	48.26	39.94	38.8767	39.05	46.86	-0.0640008	0.0774363	-0.171686	0.0487782	0.742156	0.810373	0.783034	0.330228	101243717		'LOC101243717'		mRNA	1	NM_001310475.1	coding	known	chr6	44826109	44828544
101243718	'LOC101243718'	41.92	65.13	59.64	12.41	20.75	16.43	2.06	1.85	0.7	3.11	3.31	4.38	7.71	8.29	10.51	55.5633	16.53	1.53667	3.6	8.83667	-1.55323	-4.81775	-3.84049	-2.59373	5.06529e-15	2.09029e-44	1.56141e-63	5.88055e-79	101243718		'LOC101243718'		mRNA	1	XM_004241668.4	coding	known	chr6	42181567	42183894
101243719	'LOC101243719'	18.09	17.35	17.23	18.83	16.07	17.77	15.16	14.88	14.54	15.34	16.19	15.3	16.02	17.75	17.34	17.5567	17.5567	14.86	15.61	17.0367	0.182273	0.105879	-0.071538	0.00228735	0.162399	0.989785	0.484965	0.624411	101243719		'LOC101243719'		mRNA	1	NM_001322193.1	coding	known	chr6	40554053	40558927
101243720	'LOC101243720'	7.73	8.8	8.87	6.63	5.92	6.39	33.01	33.65	31.78	62.82	73.78	58.74	31.44	28.11	27.38	8.46667	6.31333	32.8133	65.1133	28.9767	-0.23448	2.31249	3.04926	1.83006	0.302492	9.01279e-38	5.02619e-56	8.92937e-106	101243720		'LOC101243720'	ORR-1	mRNA	1	XM_004242006.3	coding	known	chr6	37874655	37876652
101243721	'LOC101243721'	0.69	0.47	0.69	0.32	0.1	0.2	0	0.19	0.08	0.1	0	0.1	0.1	0.1	0.09	0.616667	0.206667	0.09	0.0666667	0.0966667	-1.47944	-2.54941	-3.39506	-2.87769	0.187895	0.0266619	0.0575627	0.0206733	101243721	K13153	'LOC101243721'		mRNA	2	XM_004242159.4+++XM_026031612.1	coding	known	chr6	42359039	42362414
101243722	'LOC101243722'	0	0.12	0	0	0.24	0.24	0	0.23	0.12	0	0.36	0	0	0	0	0.04	0.16	0.116667	0.12	0	2.15006	1.88775	1.61894	-0.899138	0.468931	0.871831	0.56128	0.680762	101243722		'LOC101243722'		mRNA	1	XM_004242341.3	coding	known	chr6	49009507	49011076
101243723	'LOC101243723'	0.68	0.94	0.95	0.68	0.57	0.51	4.09	4.32	6.63	6.36	7.62	4.63	9.61	9.57	7.41	0.856667	0.586667	5.01333	6.20333	8.86333	-0.371156	2.89398	2.95043	3.40814	0.318762	1.20169e-74	1.7569e-27	1.63562e-37	101243723		'LOC101243723'		mRNA	1	XM_004242632.4	coding	known	chr7	1617737	1621895
101243725	'LOC101243725'	0.03	0	0.07	0	0	0	0	0	0	0	0	0	0	0	0	0.0333333	0	0	0	0	-2.20249	-2.07179	-2.32043	-2.38887	0.598784	0.570506	0.634622	0.573769	101243725		'LOC101243725'		mRNA	1	XM_010325287.3	coding	known	chr7	40991912	40994410
101243726	'LOC101243726'	11.41	13.2	12.84	11.13	9.53	9.41	12.07	9.15	10.83	13.31	13.16	12.87	14.23	13.19	12.75	12.4833	10.0233	10.6833	13.1133	13.39	-0.133305	0.114144	0.166723	0.142649	0.35104	0.272962	0.502589	0.17849	101243726	K11855	'LOC101243726'		mRNA	3	XM_004243143.4+++XM_010325319.3+++XM_010325320.3	coding	known	chr7	64441293	64451987
101243727	'LOC101243727'	16.3	15.19	17.41	20.4	19.64	20.74	11.06	11.11	13.37	25.7	24.83	27	20.3	20.34	18.68	16.3	20.26	11.8467	25.8433	19.7733	0.494218	-0.117581	0.758783	0.317933	4.15238e-07	0.00242509	0.510436	2.60868e-14	101243727		'LOC101243727'		mRNA	1	XM_004243469.4	coding	known	chr7	59755946	59761732
101243728	'LOC101243728'	35.71	35.05	32.85	29.65	31.44	28.6	27.32	24.08	24.31	37.45	33.57	38.97	33.43	34.03	29.89	34.5367	29.8967	25.2367	36.6633	32.45	-0.0255949	-0.110836	0.182884	-0.0478084	0.853647	0.717189	0.377973	0.102696	101243728	K10752	'LOC101243728'		mRNA	1	XM_004243709.3	coding	known	chr7	47266688	47290854
101243729	'LOC101243729'	0.68	0.57	0.6	0.51	0.47	0.36	3.03	2.11	3.42	2.04	2.87	1.87	0.39	0.39	0.3	0.616667	0.446667	2.85333	2.26	0.36	-0.293482	2.54548	1.96545	-0.736763	0.582253	0.129883	7.09271e-18	1.16508e-10	101243729		'LOC101243729'		mRNA	1	XM_004243776.4	coding	known	chr7	61645120	61648427
101243730	'LOC101243730'	12.14	11.49	10.39	14.47	12.89	14.76	10.8	12.53	12.76	14.48	12.6	14.46	20.39	20.97	21.93	11.34	14.04	12.03	13.8467	21.0967	0.491439	0.439297	0.389501	0.944604	0.000981803	9.13665e-13	0.0176511	0.0138724	101243730		'LOC101243730'		mRNA	1	XM_004244141.4	coding	known	chr7	66138767	66140852
101243731	'LOC101243731'	16.23	13.24	13.34	4.07	5.55	4.91	8.14	5.3	6.65	5.76	6.6	6.3	8.47	7.37	9.87	14.27	4.84333	6.69667	6.22	8.57	-1.37594	-0.756477	-1.10435	-0.693927	3.38151e-18	8.57302e-06	3.14486e-05	3.70572e-15	101243731		'LOC101243731'		mRNA	1	XM_004244535.4	coding	known	chr8	2087816	2091696
101243733	'LOC101243733'	26.66	26.22	24.82	32.58	32.59	35.31	27.5	27.43	33.74	28.93	32.66	32.21	24.43	23.36	18.65	25.9	33.4933	29.5567	31.2667	22.1467	0.549429	0.532003	0.36324	-0.189506	1.49864e-10	0.136338	0.000175916	7.06e-05	101243733		'LOC101243733'		mRNA	1	XM_004245002.4	coding	known	chr8	49619027	49628545
101243734	'LOC101243734'	57.51	57.93	60.03	54.63	56.83	54.4	44.88	51.93	41.04	52.74	47.49	43.96	43.38	43.44	45.9	58.49	55.2867	45.95	48.0633	44.24	0.107073	-0.0330364	-0.197201	-0.360395	0.378773	0.000898665	0.876513	0.110193	101243734	K16833	'LOC101243734'		mRNA	4	XM_004228399.4+++XM_010328207.3+++XM_019214085.1+++XM_026029710.1	coding	known	chr1	3776293	3780704
101243735	'LOC101243735'	5.49	4.92	5.29	3.73	2.91	3.45	4.12	3.45	3.77	3.67	3.26	4.63	4.18	4.41	4.03	5.23333	3.36333	3.78	3.85333	4.20667	-0.459919	-0.132778	-0.348743	-0.277636	0.00325022	0.0612126	0.457946	0.0497844	101243735	K16570	'LOC101243735'		mRNA	1	XM_010327635.3	coding	known	chr9	2480780	2484508
101243737	'LOC101243737'	19.33	20.65	20.71	17.69	17.31	18.68	23.33	25.78	25.58	32.76	35.35	32.72	29.44	28.59	26.11	20.23	17.8933	24.8967	33.61	28.0467	0.00267318	0.636954	0.82679	0.511241	0.980935	1.10817e-08	3.15151e-07	4.78726e-21	101243737	K15728	'LOC101243737'		mRNA	5	XM_004246686.4+++XM_010327742.3+++XM_010327743.3+++XM_010327744.3+++XM_026033016.1	coding	known	chr9	629823	638374
101243738	'LOC101243738'	0	0.65	0	0	0.34	0	0.49	0.8	0.33	2.3	2.19	1.31	2.63	3.89	2.57	0.216667	0.113333	0.54	1.93333	3.03	-0.725613	1.71274	3.27176	3.87531	0.838014	0.000161331	0.346437	0.00494287	101243738		'LOC101243738'		mRNA	1	XM_004247076.4	coding	known	chr9	61725977	61726831
101243740	'LOC101243740'	7.29	6.08	6.77	4.24	5.06	4.8	5.98	7.19	6.81	14.78	13.73	11.2	12.82	11.06	11.77	6.71333	4.7	6.66	13.2367	11.8833	-0.320063	0.358452	1.0927	0.887443	0.293071	3.5981e-05	0.202558	8.57647e-07	101243740		'LOC101243740'		mRNA	1	XM_004247360.4	coding	known	chr9	67420153	67421053
101243742	'LOC101243742'	38.29	37.97	35.28	33.8	33.27	28.79	37.04	27.45	24.25	26.73	26.98	27.38	25.54	27.5	32.56	37.18	31.9533	29.58	27.03	28.5333	-0.0257291	0.0276269	-0.348051	-0.317693	0.892928	0.0382805	0.909266	0.00818454	101243742	K20302	'LOC101243742'		mRNA	1	NM_001329134.1	coding	known	chr1	87480899	87484015
101243743	'LOC101243743'	10.5	9.46	10.32	6.8	5.61	7.58	4.03	3.5	4.21	7.21	6.82	8.36	7.83	9.14	8.97	10.0933	6.66333	3.91333	7.46333	8.64667	-0.420909	-1.02787	-0.342573	-0.183706	0.00334472	0.196913	8.95208e-12	0.0135292	101243743	K08867	'LOC101243743'		mRNA	1	XM_004230072.4	coding	known	chr1	88418994	88422675
101243744	'LOC101243744'	52.37	57.54	51.18	72.96	87.95	84.28	54.42	56.85	55.37	39.43	38.12	41.62	34.02	35.83	34.4	53.6967	81.73	55.5467	39.7233	34.75	0.793959	0.40367	-0.331817	-0.576195	1.76357e-12	1.79885e-08	0.0010968	0.00207295	101243744		'LOC101243744'		mRNA	1	XM_004230156.4	coding	known	chr1	89323718	89326597
101243745	'LOC101243745'	4.96	4.69	4.37	7.4	6.3	5.34	3.54	4.7	4.33	1.79	2.46	1.9	2.91	2.51	3.39	4.67333	6.34667	4.19	2.05	2.93667	0.622891	0.191926	-1.09484	-0.631275	0.000554091	0.00209881	0.432255	2.56467e-07	101243745		'LOC101243745'		mRNA	5	XM_019211858.2+++XM_019211859.2+++XM_019211860.2+++XM_026028166.1+++XM_026028171.1	coding	known	chr1	94173493	94181539
101243746	'LOC101243746'	86.41	91.27	87.23	80.48	74.18	72.01	57.52	48.07	44.32	46.21	43.15	45.79	82.11	77.46	85.8	88.3033	75.5567	49.97	45.05	81.79	-0.0307285	-0.456862	-0.856111	-0.0440466	0.827111	0.741787	0.000355573	1.26153e-16	101243746	K20302	'LOC101243746'		mRNA	1	XM_010328859.3	coding	known	chr10	1068868	1073002
101243748	'LOC101243748'	0.83	0.7	0.94	0.32	0.16	0.2	0.06	0.09	0	0.03	0	0.03	0.32	0.06	0.03	0.823333	0.226667	0.05	0.02	0.136667	-1.68939	-3.62664	-5.19208	-2.55846	0.00385729	0.000487547	2.96384e-05	1.3681e-05	101243748		'LOC101243748'		mRNA	1	XM_019215844.2	coding	known	chr10	51712260	51714708
101243750	'LOC101243750'	45.88	44.4	47.63	58.16	57	59.5	46.87	48.38	43.42	22.84	22.65	27.16	30.78	31.83	30.61	45.97	58.22	46.2233	24.2167	31.0733	0.52083	0.348337	-0.831735	-0.525936	2.68242e-12	2.14314e-11	0.00120376	5.15162e-17	101243750		'LOC101243750'	SlNRC2	mRNA	1	XM_004248750.4	coding	known	chr10	40503044	40507149
101243752	'LOC101243752'	9	8.68	8.58	10.93	9.39	10.76	8.4	8.34	8.03	10.21	10.3	10.98	11.71	12.36	13.06	8.75333	10.36	8.25667	10.4967	12.3767	0.423218	0.257038	0.356586	0.541094	0.000769484	6.96173e-06	0.0737961	0.0039872	101243752	K10268	'LOC101243752'		mRNA	1	XM_004249010.3	coding	known	chr10	59319253	59325040
101243754	'LOC101243754'	15.74	15.99	14.04	18.89	17.19	18.27	16.23	15.17	15.98	18.54	17.67	19.73	24.12	21.78	22.78	15.2567	18.1167	15.7933	18.6467	22.8933	0.425277	0.376243	0.389991	0.621421	0.000872332	2.99646e-07	0.0101217	0.00277273	101243754	K14948	'LOC101243754'		mRNA	2	XM_004249258.4+++XM_010313856.3	coding	known	chr10	62055583	62063861
101243755	'LOC101243755'	57.85	56.24	60.57	79.06	68.52	77.27	61.81	51.68	49.78	52.17	56.47	54.2	36.23	36.45	32.39	58.22	74.95	54.4233	54.28	35.0233	0.547634	0.196483	-0.0144144	-0.689661	3.06588e-10	6.16203e-14	0.0816935	0.895145	101243755	K19043	'LOC101243755'		mRNA	5	XM_004249342.4+++XM_010313904.3+++XM_019216082.2+++XM_026027996.1+++XM_026027997.1	coding	known	chr10	62850251	62856522
101243757	'LOC101243757'	6.1	7.59	8.16	4.57	4.32	3.62	8.06	5.21	5.08	5.57	6.11	6.87	5.33	4.72	4.83	7.28333	4.17	6.11667	6.18333	4.96	-0.605155	0.0971721	-0.137828	-0.497442	0.0131687	0.0349851	0.765651	0.60804	101243757	K02893	'LOC101243757'		mRNA	4	XM_004231897.4+++XM_010317731.3+++XM_026029702.1+++XM_026029703.1	coding	known	chr2	53928655	53932930
101243758	'LOC101243758'	16.46	18.65	15.07	18.39	19.6	20.35	14.09	13.33	15	13.01	15.55	15.68	14.85	14.39	15.04	16.7267	19.4467	14.14	14.7467	14.76	0.400283	0.104489	-0.0843364	-0.135103	0.00290864	0.390851	0.576409	0.633349	101243758		'LOC101243758'		mRNA	1	XM_004250006.4	coding	known	chr11	2570140	2575538
101243759	'LOC101243759'	4.27	4.57	4.04	5.57	5.43	5.38	1.27	1.83	1.19	1.69	1.73	1.39	2	2.14	1.83	4.29333	5.46	1.43	1.60333	1.99	0.535993	-1.19025	-1.3422	-1.07445	1.73126e-05	1.22965e-12	9.41548e-08	1.80488e-15	101243759		'LOC101243759'		mRNA	3	XM_019211208.2+++XM_026028173.1+++XM_026028174.1	coding	known	chr11	1240204	1247100
101243760	'LOC101243760'	0	0	0	0.82	0.21	0.77	0.4	0.27	0.21	1.39	1.4	1.55	0	0.07	0.13	0	0.6	0.293333	1.44667	0.0666667	5.73802	4.9247	6.943	2.50268	0.000347369	0.543025	0.00685633	3.33997e-07	101243760		'LOC101243760'		mRNA	1	XM_004233629.1	coding	known	chr2	50918731	50919789
101243761	'LOC101243761'	2.43	3.53	2.33	5.07	4.31	3.38	4.41	6.13	3.15	5.36	6.73	5.02	4.94	3.59	6.03	2.76333	4.25333	4.56333	5.70333	4.85333	0.813553	1.09557	1.15695	0.878284	0.0318671	0.0216586	0.00683434	0.000636139	101243761		'LOC101243761'		mRNA	1	XM_004251038.4	coding	known	chr11	53712111	53714410
101243762	'LOC101243762'	0.14	0.14	0.16	0.15	0.29	0.17	0.2	0.16	0.13	0.14	0.11	0.16	0.07	0.11	0.12	0.146667	0.203333	0.163333	0.136667	0.1	0.662622	0.474943	-0.0405998	-0.606058	0.3836	0.522177	0.551299	0.967414	101243762		'LOC101243762'		mRNA	1	XM_010318710.3	coding	known	chr2	39545909	39550177
101243763	'LOC101243763'	197.2	184.45	160.38	162.37	170.18	146.05	191.88	138.37	143.26	188.18	197.56	177.51	201.06	193.09	207.08	180.677	159.533	157.837	187.75	200.41	0.0337407	0.205205	0.196928	0.251855	0.855376	0.0607069	0.261364	0.162601	101243763	K12946	'LOC101243763'		mRNA	1	XM_004234017.4	coding	known	chr3	519796	521535
101243764	'LOC101243764'	7.56	8.93	7.39	7.24	6.78	7.03	7.78	7.82	8.65	5.92	6.72	6.12	6.73	7.1	6.54	7.96	7.01667	8.08333	6.25333	6.79	-0.00185466	0.365134	-0.254497	-0.188834	0.99158	0.253258	0.0320925	0.118183	101243764	K16911	'LOC101243764'		mRNA	1	XM_004234102.3	coding	known	chr3	1555120	1560432
101243765	'LOC101243765'	76.42	80.32	80.75	85.24	79.16	79.08	69.93	70.89	71.1	71.08	66.5	70.84	68.63	67.47	68.71	79.1633	81.16	70.64	69.4733	68.27	0.222706	0.190441	-0.0845027	-0.161366	0.0122585	0.0749604	0.095194	0.418107	101243765	K06130	'LOC101243765'		mRNA	1	XM_004251539.4	coding	known	chr12	1312794	1323122
101243766	'CAB13'	2.47	2.61	1.73	7.33	8.1	7.98	22.41	25.4	24.25	27.99	25.87	19.95	5.44	3.07	6.98	2.27	7.80333	24.02	24.6033	5.16333	1.96958	3.76708	3.54636	1.2466	1.52652e-11	0.00222136	5.3627e-55	1.28823e-45	101243766	K08914	'CAB13'	lhbC1	mRNA	1	NM_001309315.1	coding	known	chr12	4262296	4263529
101243767	'LOC101243767'	0	0	0.07	0	0	0	0	0	0	0	0	0	0	0	0	0.0233333	0	0	0	0	-1.61256	-1.48777	-1.73458	-1.80413	0.782066	0.75559	0.792192	0.752572	101243767		'LOC101243767'		mRNA	1	XM_004251874.4	coding	known	chr12	5420561	5425069
101243768	'LOC101243768'	32.98	34.63	35.83	34.85	35.99	37.43	30.73	30.73	28.93	28.99	27.47	28.15	29.2	32.52	31.58	34.48	36.09	30.13	28.2033	31.1	0.242171	0.126526	-0.20353	-0.108474	0.00626764	0.300026	0.296497	0.0301197	101243768	K18468	'LOC101243768'		mRNA	2	XM_004234479.4+++XM_026029811.1	coding	known	chr3	4992081	5001813
101243774	'LOC101243774'	2.63	2.23	2.5	2.35	1.62	1.74	2.89	1.72	2.01	2.91	2.91	2.7	6.01	6.25	6.52	2.45333	1.90333	2.20667	2.84	6.26	-0.175898	0.183473	0.301708	1.39699	0.573447	2.68748e-15	0.561829	0.210158	101243774		'LOC101243774'		mRNA	4	XM_004252618.3+++XM_010316231.3+++XM_019211560.2+++XM_026028562.1	coding	known	chr12	31646806	31656059
101243775	'LOC101243775'	0.11	0.08	0.05	0.12	0.12	0.1	0.15	0.13	0.12	0.03	0.1	0.05	0.13	0.11	0.29	0.08	0.113333	0.133333	0.06	0.176667	0.657394	1.05473	-0.315585	1.19922	0.528482	0.183382	0.234979	0.822997	101243775	K11420	'LOC101243775'		mRNA	1	XM_010319880.3	coding	known	chr3	56755295	56760283
101243776	'LOC101243776'	30.35	30.99	30.71	30.54	31.12	29.05	30.63	25.6	27.32	37.71	41.12	32.65	37.43	39.43	44.8	30.6833	30.2367	27.85	37.16	40.5533	0.179351	0.238436	0.397787	0.474855	0.199469	0.000302875	0.0990052	0.00457717	101243776	K10579	'LOC101243776'		mRNA	2	NM_001317909.1+++XM_010316329.3	coding	known	chr12	65167429	65172318
101243777	'LOC101243777'	17.73	17.72	21.54	12.1	15.12	14.67	16.76	16.55	12.59	11.69	10	9.72	8.56	7.57	6.77	18.9967	13.9633	15.3	10.47	7.63333	-0.252961	0.0424129	-0.753037	-1.26163	0.148752	3.05457e-14	0.857133	5.28118e-06	101243777	K08850	'LOC101243777'		mRNA	1	XM_004253055.4	coding	known	chr12	65962826	65966294
101243779	'LOC101243779'	25.85	26.65	28.64	18.93	12.77	16.96	18.52	15.9	12.57	6.63	8.26	6.91	26.22	27.66	25.42	27.0467	16.22	15.6633	7.26667	26.4333	-0.546119	-0.424438	-1.78348	0.0321955	0.0014039	0.864314	0.0233156	1.03369e-24	101243779		'LOC101243779'		mRNA	1	XM_004237453.4	coding	known	chr4	48199196	48204889
101243781	'LOC101243781'	0.04	0	0	0.16	0.12	0.16	0	0	0	0	0.04	0.04	0.08	0.04	0.08	0.0133333	0.146667	0	0.0266667	0.0666667	3.59718	-0.581644	1.02312	2.28065	0.0567144	0.380498	0.914504	0.802954	101243781	K03327	'LOC101243781'		mRNA	1	XM_004237911.4	coding	known	chr4	60835566	60839207
101243783	'LOC101243783'	18.63	18.67	20.45	15.37	12.36	12.91	4.5	3.69	3.42	9.88	9.9	9.82	9.36	11.48	9.83	19.25	13.5467	3.87	9.86667	10.2233	-0.324281	-1.97178	-0.866039	-0.867853	0.0143559	2.55215e-11	5.78707e-36	1.22566e-12	101243783		'LOC101243783'		mRNA	1	XM_004238591.4	coding	known	chr5	15674	18632
101243784	'LOC101243784'	0.7	0.71	0.45	1.63	2.04	2.07	0.57	0.83	0.73	2.28	1.61	2	3.71	2.97	1.95	0.62	1.91333	0.71	1.96333	2.87667	1.83006	0.5923	1.78941	2.29433	0.0171323	0.0010506	0.600765	0.0194077	101243784		'LOC101243784'		mRNA	1	NM_001317910.1	coding	known	chr5	42053767	42054978
101243786	'LOC101243786'	8.04	7.87	9.07	8.85	9.5	9.56	9.34	13.5	12.93	9.12	9.86	9.13	9.93	8.72	8.56	8.32667	9.30333	11.9233	9.37	9.07	0.340757	0.866826	0.263523	0.162149	0.00830281	0.276373	1.20579e-05	0.0475719	101243786	K00901	'LOC101243786'		mRNA	1	XM_004239591.4	coding	known	chr5	66569456	66575834
101243787	'LOC101243787'	0	0.05	0	0	0	0	0	0.05	0	0.1	0	0.05	0	0	0	0.0166667	0	0.0166667	0.05	0	-0.718141	0.38014	1.61351	-0.899138	0.900569	0.871831	0.936646	0.637376	101243787	K01051	'LOC101243787'		mRNA	1	XM_004239933.4	coding	known	chr5	63283368	63287462
101243788	'LOC101243788'	67.42	54.98	67.86	50.6	48.95	36.26	4.55	4.33	3.33	14.3	14.76	16.42	8.86	10.41	10.94	63.42	45.27	4.07	15.16	10.07	-0.284066	-3.58128	-1.94185	-2.57677	0.102176	8.8925e-54	1.11457e-61	1.78313e-35	101243788		'LOC101243788'		mRNA	1	XM_004240090.4	coding	known	chr5	59113942	59116746
101243790	'LOC101243790'	7.09	6.52	6.13	2.05	3.39	2.27	1.88	1.36	1.74	1.06	3.57	1.51	1.63	1.38	1.53	6.58	2.57	1.66	2.04667	1.51333	-1.16436	-1.63558	-1.58477	-2.06487	5.68889e-05	1.12997e-12	2.93826e-08	4.74166e-05	101243790		'LOC101243790'		mRNA	1	XM_004240364.4	coding	known	chr6	1296815	1300272
101243791	'LOC101243791'	7.71	8	8.74	7.33	8.58	8.9	3.77	4.98	5.53	5.13	5.6	6.05	8.1	8.37	9.8	8.15	8.27	4.76	5.59333	8.75667	0.216824	-0.265629	-0.370031	0.182547	0.250836	0.352336	0.241426	0.0478957	101243791	K01679	'LOC101243791'		mRNA	6	XM_004240530.4+++XM_010323576.3+++XM_019214528.2+++XM_019214529.2+++XM_026031415.1+++XM_026031416.1	coding	known	chr6	3856828	3879804
101243792	'LOC101243792'	2.37	3.27	4.19	7.2	5.95	4.76	3.28	3.06	2.63	2.49	2.77	2.72	4.53	4.81	3.74	3.27667	5.97	2.99	2.66	4.36	1.06212	0.233611	-0.184604	0.475081	0.000834984	0.195651	0.593007	0.687989	101243792		'LOC101243792'		mRNA	2	XM_004241029.4+++XM_019214231.2	coding	known	chr6	37509646	37511252
101243795	'LOC101243795'	30.34	30.97	32	28.05	30.41	30.91	20.68	18.91	17.21	22.73	20.89	22.38	28.01	32.56	32.14	31.1033	29.79	18.9333	22	30.9033	0.131962	-0.351733	-0.386445	0.0549452	0.380183	0.757476	0.0213998	0.00519021	101243795	K03635	'LOC101243795'		mRNA	1	XM_004241332.4	coding	known	chr6	45562318	45563940
101243796	'LOC101243796'	0.39	0	0	0.69	0	0.41	0.8	1.94	1.08	13.52	8.69	9.55	4.65	2.63	2.99	0.13	0.366667	1.27333	10.5867	3.42333	1.63511	3.65975	6.44168	4.76219	0.473452	5.41581e-06	0.00469367	3.07979e-12	101243796		'LOC101243796'		mRNA	1	XM_004241921.4	coding	known	chr6	39237354	39238520
101243798	'LOC101243798'	34.46	35.03	39.41	15.38	12.82	12.27	31.52	21.52	11.67	9.38	6.9	11.3	16.61	14.38	17.87	36.3	13.49	21.57	9.19333	16.2867	-1.22923	-0.389316	-1.85879	-1.08155	1.519e-14	5.24039e-12	0.227651	1.19091e-21	101243798		'LOC101243798'		mRNA	1	XM_004242502.4	coding	known	chr6	48217973	48219418
101243799	'LOC101243799'	3.27	3.68	3.47	3.35	2.48	3.35	2.44	2.64	2.45	2.57	4.39	2.25	3.62	3.32	3.16	3.47333	3.06	2.51	3.07	3.36667	-0.000323014	-0.117164	-0.0789491	0.00463946	0.998956	0.989785	0.73518	0.845846	101243799	K22943	'LOC101243799'		mRNA	1	XM_010325105.3	coding	known	chr7	9784704	9792620
101243800	'LOC101243800'	0.02	0	0	0.07	0	0.09	0	0	0	0	0	0.04	0	0	0	0.00666667	0.0533333	0	0.0133333	0	2.93732	-0.581644	1.01178	-0.899138	0.225042	0.871831	0.914504	0.830031	101243800		'LOC101243800'		mRNA	1	XM_004242930.4	coding	known	chr7	110676	113537
101243802	'LOC101243802'	0.03	0	0.03	0.06	0.11	0.09	2.83	2.19	2.84	4.13	3.68	3.43	0.89	0.64	0.78	0.02	0.0866667	2.62	3.74667	0.77	2.41549	7.51876	7.79393	5.45432	0.196743	4.42289e-06	5.71837e-12	4.72406e-13	101243802		'LOC101243802'		mRNA	1	XM_004243556.4	coding	known	chr7	58373047	58377264
101243803	'LOC101243803'	0	0	0.04	0	0	0	0.07	0.11	0	0	0.08	0.04	0.11	0.04	0.07	0.0133333	0	0.06	0.04	0.0733333	-0.718141	2.58078	1.61144	2.54432	0.900569	0.295943	0.338801	0.637376	101243803	K12844	'LOC101243803'		mRNA	1	XM_026031833.1	coding	known	chr7	66490355	66492429
101243804	'LOC101243804'	0.46	0.66	0.78	0.75	0.46	0.79	0.82	0.4	0.14	0.27	0.14	0.6	0.68	0.58	0.59	0.633333	0.666667	0.453333	0.336667	0.616667	0.288274	-0.208252	-0.827088	0.0158224	0.733304	0.989785	0.840065	0.381842	101243804		'LOC101243804'		mRNA	2	XM_026032651.1+++XM_026032652.1	coding	known	chr8	3180413	3187733
101243805	'WRKY45'	0.15	0.15	1.35	6.59	5.66	3.89	11.67	26.59	19.55	2.97	4.23	3.44	0.47	1.09	1.07	0.55	5.38	19.27	3.54667	0.876667	3.50219	5.52495	2.81212	0.751195	0.000464065	0.506706	8.81307e-08	1.48899e-05	101243805		'WRKY45'	SlWRKY45	mRNA	1	NM_001317914.1	coding	known	chr8	56470295	56472414
101243807	'LOC101243807'	11.4	11.51	14.97	20.57	18.78	17.04	18.57	16.81	15.94	7.97	8.13	9.14	10.36	11.31	9.04	12.6267	18.7967	17.1067	8.41333	10.2367	0.759872	0.784386	-0.485658	-0.2568	1.77269e-07	0.158688	8.96491e-07	0.00403625	101243807		'LOC101243807'		mRNA	1	XM_004245426.3	coding	known	chr8	65687227	65689701
101243808	'LOC101243808'	40.41	47.51	42.79	107.21	105.83	98.07	49.23	53.83	51.75	41.05	34.05	42.52	42.54	47.05	49.16	43.57	103.703	51.6033	39.2067	46.25	1.43449	0.592848	-0.053529	0.132	2.01445e-52	0.295043	4.06467e-06	0.736013	101243808		'LOC101243808'	SlSUN23	mRNA	1	NM_001322082.1	coding	known	chr8	63883657	63887539
101243809	'LOC101243809'	13.3	12.94	14.17	11.68	9.8	10.86	9.66	8.65	11.03	20.74	22.08	20.19	23.16	23.49	18.32	13.47	10.78	9.78	21.0033	21.6567	-0.143185	-0.123905	0.732817	0.720886	0.219007	3.80309e-10	0.456012	6.11436e-15	101243809	K14802	'LOC101243809'		mRNA	1	XM_004228317.4	coding	known	chr1	7550017	7578045
101243810	'ABC1K1'	2.9	2.89	3.29	4.2	4.36	4.23	3.8	2.9	3.48	6.66	6.77	6.14	5.85	4.84	5.07	3.02667	4.26333	3.39333	6.52333	5.25333	0.675646	0.501806	1.20175	0.835762	9.58473e-05	1.10417e-06	0.0131048	3.12682e-14	101243810		'ABC1K1'		mRNA	1	NM_001318165.1	coding	known	chr8	58784249	58799578
101243811	'LOC101243811'	26.58	22.98	24.09	18.98	18.5	18.79	24.65	27.49	31.32	35.08	36.85	36.81	32.8	32.91	26.72	24.55	18.7567	27.82	36.2467	30.81	-0.204537	0.533405	0.661437	0.373704	0.112405	0.00406752	0.00119454	9.93468e-10	101243811	K17605	'LOC101243811'		mRNA	1	XM_004228481.3	coding	known	chr1	2326100	2329930
101243814	'LOC101243814'	4.51	3.91	3.53	4.35	6.68	5.97	35.42	34.97	55.07	35.17	35.53	33.46	11.18	9.27	9.8	3.98333	5.66667	41.82	34.72	10.0833	0.703502	3.74562	3.21924	1.39683	0.0294484	2.01734e-08	1.09039e-48	3.73767e-67	101243814		'LOC101243814'		mRNA	3	NM_001317852.1+++XM_004246343.4+++XM_026032690.1	coding	known	chr9	4793611	4797156
101243815	'LOC101243815'	34.11	28.53	31.25	45.32	37.1	45.83	26.11	20.68	20.35	14.95	18.53	16.46	20.78	20.02	19.23	31.2967	42.75	22.38	16.6467	20.01	0.632505	-0.139363	-0.811705	-0.598015	9.42518e-08	4.47513e-07	0.402331	7.23413e-10	101243815	K12611	'LOC101243815'		mRNA	2	XM_004246429.4+++XM_010327592.3	coding	known	chr9	3673471	3681896
101243817	'LOC101243817'	0	0.03	0	0.03	0.03	0	0.03	0	0.03	0	0	0.11	0	0	0	0.01	0.02	0.02	0.0366667	0	1.13995	1.26988	2.01079	-0.899138	0.779846	0.871831	0.741392	0.569658	101243817	K14488	'LOC101243817'		mRNA	1	XM_004246866.4	coding	known	chr9	1452622	1454869
101243818	'LOC101243818'	13.95	11.97	13.15	8.01	4.83	7.36	7.38	6.29	6.16	6.02	7.53	7.09	12.01	12	10.58	13.0233	6.73333	6.61	6.88	11.53	-0.772358	-0.633154	-0.823146	-0.130259	3.65259e-05	0.435141	0.000103722	1.68756e-07	101243818		'LOC101243818'		mRNA	1	XM_004246923.4	coding	known	chr9	27445032	27446738
101243821	'LOC101243821'	8.84	10.42	10.3	2.54	1.55	2.42	0.33	0.21	0.13	0.69	0.53	0.9	0.66	0.82	1.06	9.85333	2.17	0.223333	0.706667	0.846667	-2.02025	-5.17895	-3.70142	-3.51036	7.68888e-23	6.0364e-51	7.68921e-43	1.36288e-50	101243821		'LOC101243821'		mRNA	2	XM_026030636.1+++XM_026030639.1	coding	known	chr1	76052828	76055557
101243822	'FBA4'	54.64	67.31	59.86	134.35	144.65	125.33	171.21	236.56	175.51	232.77	216.08	220.05	186.87	219.42	216.32	60.6033	134.777	194.427	222.967	207.537	1.34157	2.04174	1.98356	1.82846	1.11399e-35	8.97793e-65	2.00092e-32	1.62854e-88	101243822	K00224	'FBA4'	DDTFR6/A+++SlFBA4	mRNA	1	NM_001346977.1	coding	known	chr9	53281853	53285403
101243823	'LOC101243823'	36.01	42.12	37.96	49.26	51.17	49.77	47.98	50.84	44.16	54.25	67.22	58.16	44.43	47.53	48.82	38.6967	50.0667	47.66	59.8767	46.9267	0.557692	0.652636	0.730676	0.328384	8.64984e-08	0.0032043	5.48043e-07	3.64383e-10	101243823		'LOC101243823'		mRNA	1	XM_004247161.4	coding	known	chr9	64328165	64332695
101243824	'LOC101243824'	0	0	0	0.47	0.99	0.72	0.49	0.37	0.19	0	0.05	0.05	0.03	0	0.03	0	0.726667	0.35	0.0333333	0.02	7.41067	6.50736	2.98425	1.92074	3.85618e-08	0.709067	8.33894e-06	0.380084	101243824		'LOC101243824'		mRNA	1	XM_010325232.3	coding	known	chr1	79618008	79621791
101243825	'LOC101243825'	23.43	26.28	24.95	26.12	24.99	29.07	25.71	30.15	29.76	36.14	36.62	37.75	25.06	27.14	24.98	24.8867	26.7267	28.54	36.8367	25.7267	0.285107	0.547824	0.663433	0.0926195	0.0114274	0.46585	0.000184104	8.55467e-12	101243825	K10523	'LOC101243825'		mRNA	1	XM_010328323.3	coding	known	chr9	66067168	66073462
101243826	'LOC101243826'	16.58	15.65	15.48	17.03	16.8	18.9	16.29	22.35	22.4	20.78	21.81	23.2	21.62	21.53	17.72	15.9033	17.5767	20.3467	21.93	20.29	0.325184	0.706449	0.55855	0.392418	0.00420516	0.00120419	0.000126103	1.24529e-07	101243826		'LOC101243826'		mRNA	1	XM_004229736.4	coding	known	chr1	84432772	84441871
101243827	'LOC101243827'	3.85	2.75	3.08	2.64	3.36	2.42	3.63	3.09	1.8	2.66	3.31	4.22	3.68	4.33	3.18	3.22667	2.80667	2.84	3.39667	3.73	-0.0164352	0.157435	0.170527	0.255883	0.960873	0.403727	0.697907	0.618597	101243827		'LOC101243827'		mRNA	1	XM_004229823.4	coding	known	chr1	85443089	85445139
101243829	'LOC101243829'	26.05	27.92	29.15	18	12.51	17.81	16.5	12.79	13.73	7.04	6.29	8.64	9.77	11.11	12.37	27.7067	16.1067	14.34	7.32333	11.0833	-0.599488	-0.602663	-1.81742	-1.27048	5.20906e-05	4.8988e-21	1.8419e-05	2.27514e-34	101243829		'LOC101243829'		mRNA	1	XM_004230242.4	coding	known	chr1	90256655	90258077
101243830	'LOC101243830'	190	173.72	212.94	119.96	102.62	117.88	82.14	107.6	91.73	112.62	132.91	114.06	144.71	174.51	162.72	192.22	113.487	93.8233	119.863	160.647	-0.56826	-0.663744	-0.570385	-0.196084	1.19642e-08	0.106564	4.74522e-05	2.48988e-07	101243830		'LOC101243830'		mRNA	1	XM_004230326.4	coding	known	chr1	91093606	91095524
101243831	'LOC101243831'	221.17	219.89	277.4	486.78	333.11	405.66	255.82	252.42	306.38	209.35	234.72	159.22	149.11	147.39	154.71	239.487	408.517	271.54	201.097	150.403	0.959269	0.545287	-0.14194	-0.611605	8.28165e-14	8.91001e-09	0.000363927	0.416428	101243831		'LOC101243831'		mRNA	1	XM_004230409.4	coding	known	chr1	92047300	92048529
101243832	'LOC101243832'	3.56	3.26	3.58	1.14	1.32	1.34	2.07	1.66	1.15	2.24	2.19	2.76	3.29	3.4	3.08	3.46667	1.26667	1.62667	2.39667	3.25667	-1.26637	-0.745116	-0.431389	-0.0413945	2.86832e-05	0.894619	0.0198181	0.1319	101243832		'LOC101243832'		mRNA	1	XM_004230584.4	coding	known	chr1	93977795	93979298
101243834	'LOC101243834'	21.75	16.04	21.36	12.98	8.75	9.1	8.65	6.28	4.22	3.34	3.36	3.54	6.35	5.54	6.69	19.7167	10.2767	6.38333	3.41333	6.19333	-0.769692	-1.31556	-2.40712	-1.62976	6.3436e-05	1.15317e-19	1.31989e-07	6.66666e-36	101243834		'LOC101243834'		mRNA	2	NM_001329467.1+++XM_010316997.3	coding	known	chr1	96298270	96302376
101243835	'LOC101243835'	18.06	20.96	23.87	10.92	13.62	10.36	44.61	51.63	39.88	73.15	67.68	62.15	53.33	37.41	49.97	20.9633	11.6333	45.3733	67.66	46.9033	-0.661111	1.46552	1.79247	1.21089	4.65769e-05	7.03691e-15	1.42723e-19	1.66274e-46	101243835	K08242	'LOC101243835'		mRNA	1	XM_004248594.4	coding	known	chr10	57141233	57142820
101243839	'LOC101243839'	2.81	3.15	3.17	4.8	4.88	4.45	4.45	2.73	3.11	4.11	4.18	4.31	3.66	3.81	4.15	3.04333	4.71	3.43	4.2	3.87333	0.799709	0.490422	0.559145	0.409299	0.000334566	0.103238	0.0954839	0.0170009	101243839	K00109	'LOC101243839'		mRNA	2	XM_004249178.4+++XM_026027718.1	coding	known	chr10	61094542	61097958
101243840	'LOC101243840'	26.06	27.75	25.6	26.66	27.92	26.54	19.67	20.24	14.01	28.63	24.69	26.89	25.69	28.76	29.3	26.47	27.04	17.9733	26.7367	27.9167	0.22055	-0.20094	0.122647	0.134283	0.106629	0.374822	0.327321	0.42557	101243840		'LOC101243840'		mRNA	1	XM_004249429.4	coding	known	chr10	63757115	63761522
101243841	'LOC101243841'	4.16	2.61	3.73	6.78	5.35	5.14	2.35	2.7	2.69	6.89	5.87	5.66	6.13	7.18	7.88	3.5	5.75667	2.58	6.14	7.06333	0.906067	-0.0811609	0.91758	1.06838	0.000861803	4.27212e-05	0.84756	0.000686836	101243841		'LOC101243841'		mRNA	1	XM_004249598.4	coding	known	chr10	64544910	64547935
101243842	'LOC101243842'	67.21	66.12	57.43	93.94	91.66	96.58	58.5	65.95	75.1	63.36	72.55	73.06	76.65	70.69	65.32	63.5867	94.06	66.5167	69.6567	70.8867	0.745856	0.414391	0.226902	0.199269	1.127e-15	0.0768209	0.0100448	0.0397686	101243842	K13168	'LOC101243842'		mRNA	1	XM_004231984.4	coding	known	chr2	52957761	52965866
101243843	'LOC101243843'	60.38	62.4	68.27	47.53	48.33	45.94	93.97	84.76	77.52	148.4	146.54	142.21	123.91	128.67	134.7	63.6833	47.2667	85.4167	145.717	129.093	-0.242712	0.773111	1.29716	1.07072	0.0146536	2.55988e-34	1.79282e-12	4.39717e-52	101243843	K01850	'LOC101243843'		mRNA	1	XM_004232144.4	coding	known	chr2	51182617	51186808
101243844	'LOC101243844'	7.07	8.96	7.73	4.47	4.65	4.01	12.13	9.75	11.79	14.93	16.14	13.37	9.81	9.33	9.24	7.92	4.37667	11.2233	14.8133	9.46	-0.669797	0.849985	1.0081	0.302492	0.000247364	0.0658273	4.86436e-07	1.84904e-11	101243844		'LOC101243844'		mRNA	3	NM_001318212.1+++NM_001318213.1+++XM_026028012.1	coding	known	chr11	1515983	1525846
101243845	'LOC101243845'	128.63	166.95	166.68	247.78	200.53	201.81	147.18	142.68	130.1	239.62	250.55	308.86	1330.38	1579.92	1433.83	154.087	216.707	139.987	266.343	1448.04	0.679479	0.216266	0.893856	3.28633	1.64587e-08	3.55128e-189	0.148379	4.36731e-12	101243845	K00430	'LOC101243845'		mRNA	1	XM_004232392.4	coding	known	chr2	48525760	48531873
101243846	'TFT1'	663.35	634.97	690.33	1507.23	1710.89	1550.77	792.85	883.35	557.65	413.09	421.22	400.44	332.44	328.57	369.64	662.883	1589.63	744.617	411.583	343.55	1.45497	0.528773	-0.57814	-0.888105	2.29882e-65	2.11161e-26	0.00294856	7.49499e-15	101243846	K06630	'TFT1'		mRNA	1	NM_001321297.1	coding	known	chr11	3533504	3537665
101243847	'LOC101243847'	0.1	0	0.38	0.32	0.11	0	0	0	0	0.1	0	0.1	0.84	0.62	0.82	0.16	0.143333	0	0.0666667	0.76	0.232622	-2.48715	-0.878631	2.51815	0.9308	0.0474782	0.515618	0.765682	101243847	K14488	'LOC101243847'		mRNA	1	XM_010314421.3	coding	known	chr11	4705268	4706045
101243848	'LOC101243848'	25.62	27.57	23.88	32.89	32.06	32.56	23.29	22.69	21.64	25.26	27.63	25.42	23.02	24.87	22.92	25.69	32.5033	22.54	26.1033	23.6033	0.523682	0.16072	0.123454	-0.073698	2.45165e-06	0.626747	0.273454	0.362122	101243848	K10295	'LOC101243848'		mRNA	1	NM_001318218.1	coding	known	chr11	5628455	5637171
101243849	'LOC101243849'	160.17	143.52	156.46	82.6	70.81	84.53	79.9	59.1	66	59.88	62.77	69.94	129.04	117.61	125.46	153.383	79.3133	68.3333	64.1967	124.037	-0.770796	-0.827722	-1.16062	-0.262718	6.37691e-18	0.0029818	8.88e-12	3.65406e-37	101243849	K00895	'LOC101243849'		mRNA	1	NM_001310043.1	coding	known	chr2	45779935	45786595
101243850	'LOC101243850'	23.78	24.6	21.64	12.34	9.53	12.41	18.23	13.04	12.81	16.96	17.06	15.83	19.83	21.1	17.31	23.34	11.4267	14.6933	16.6167	19.4133	-0.844544	-0.317802	-0.383975	-0.211542	8.71054e-08	0.182413	0.0919021	0.00850474	101243850	K02897	'LOC101243850'		mRNA	1	NM_001310045.1	coding	known	chr11	8724741	8730505
101243851	'LOC101243851'	15.55	14.03	13.72	13.76	15.09	13.17	36.17	38.9	39.68	23.85	25.01	18.63	25.3	23.74	21.41	14.4333	14.0067	38.25	22.4967	23.4833	0.142351	1.75795	0.7412	0.74944	0.391996	3.55831e-09	2.54766e-38	1.51358e-06	101243851		'LOC101243851'		mRNA	1	XM_004232717.4	coding	known	chr2	44741113	44742661
101243852	'LOC101243852'	5.64	5.71	5.91	4.89	4.53	4.39	5.14	4.43	5.8	9.84	11.16	11.05	9.3	10.06	9.55	5.75333	4.60333	5.12333	10.6833	9.63667	-0.139992	0.173457	0.986462	0.785079	0.437451	7.75934e-10	0.38825	1.51614e-14	101243852		'LOC101243852'		mRNA	1	XM_004232806.4	coding	known	chr2	43705386	43708871
101243853	'LOC101243853'	26.77	43.08	42.59	17.19	16.37	19.34	359.65	187.72	379.23	341.46	436.28	347.77	174.58	172.45	182.76	37.48	17.6333	308.867	375.17	176.597	-0.899574	3.39032	3.42768	2.28954	2.4649e-07	1.74813e-51	9.67442e-41	5.99866e-100	101243853		'LOC101243853'		mRNA	1	XM_004232895.4	coding	known	chr2	42928463	42929935
101243854	'LOC101243854'	4.56	4.69	4.19	4.09	3.64	3.96	2.79	2.28	2.16	4.14	4.75	3.94	3.7	4.44	3.02	4.48	3.89667	2.41	4.27667	3.72	-0.0217622	-0.555837	0.0257857	-0.230982	0.931035	0.335489	0.0116015	0.913487	101243854		'LOC101243854'		mRNA	1	XM_026028187.1	coding	known	chr11	9423529	9440517
101243855	'LOC101243855'	29.31	28.84	30.84	24	23.07	22.29	19.01	18.43	16.19	18.8	20.92	21.06	29.05	28.64	29.7	29.6633	23.12	17.8767	20.26	29.13	-0.169216	-0.38599	-0.447904	0.0181181	0.115068	0.881479	0.00154379	1.49323e-05	101243855	K00013	'LOC101243855'		mRNA	3	NM_001321750.1+++NM_001321751.1+++NM_001321752.1	coding	known	chr2	41832269	41838909
101243856	'LOC101243856'	0.48	0.88	0.57	0.5	0.58	0.5	0.49	0.45	0.4	0.82	1.04	0.76	1.38	1.06	1.2	0.643333	0.526667	0.446667	0.873333	1.21333	-0.0998952	-0.186785	0.54129	0.963268	0.848426	0.00419207	0.718827	0.162683	101243856		'LOC101243856'		mRNA	1	XM_004233061.4	coding	known	chr2	40931518	40935752
101243857	'LOC101243857'	34.5	33.6	36.46	34.19	41.64	34.29	24.49	26.2	22.32	40.37	41.71	38.2	46.2	43.75	50.12	34.8533	36.7067	24.3367	40.0933	46.69	0.303049	-0.126556	0.30598	0.485034	0.0452544	0.000123237	0.470826	0.0201989	101243857		'LOC101243857'		mRNA	2	NM_001318220.1+++XM_004233232.4	coding	known	chr2	38834530	38838434
101243858	'LOC101243858'	86.83	77.1	91.58	54.72	49.3	55.73	52.5	49.67	46.9	58.08	54.19	58.64	65.05	58.58	63.96	85.17	53.25	49.69	56.97	62.53	-0.490375	-0.423611	-0.475432	-0.392376	1.14673e-06	0.00021849	0.000434357	6.64099e-06	101243858	K01726	'LOC101243858'		mRNA	1	NM_001310120.1	coding	known	chr2	34862279	34870186
101243859	'LOC101243859'	35.46	37.1	35.61	26.24	25.98	27.35	24.72	31.14	34.59	28.92	37.33	33.39	34.43	36.31	37.39	36.0567	26.5233	30.15	33.2133	36.0433	-0.260279	0.108467	-0.00702376	0.0744628	0.012563	0.537492	0.602581	0.965891	101243859	K14964	'LOC101243859'		mRNA	3	XM_004250873.4+++XM_010314963.3+++XM_026028445.1	coding	known	chr11	51102281	51109777
101243860	'LOC101243860'	1.56	1.17	1.02	5.32	5.04	4.4	35.47	26.88	28.26	7.9	7.94	7.74	3.05	2.59	2.91	1.25	4.92	30.2033	7.86	2.85	2.16233	4.94446	2.75588	1.243	7.23143e-11	0.00166693	3.93332e-89	8.44931e-21	101243860		'LOC101243860'		mRNA	1	XM_004233559.4	coding	known	chr2	54358545	54360062
101243861	'LOC101243861'	0.93	1.14	0.23	1.98	0.55	0.33	0.23	0.49	0.69	2.74	2.11	0.63	0.09	0.14	0.26	0.766667	0.953333	0.47	1.82667	0.163333	0.486679	-0.342313	1.36006	-2.17488	0.593184	0.0150243	0.722064	0.0409218	101243861		'LOC101243861'		mRNA	1	NM_001329469.1	coding	known	chr11	52755874	52760119
101243862	'LOC101243862'	0.48	0.75	0.45	2.98	2.6	2.66	0.58	0.74	0.89	0.54	0.73	0.59	0.83	0.38	0.55	0.56	2.74667	0.736667	0.62	0.586667	2.46956	0.73194	0.235726	0.123114	7.43823e-26	0.833586	0.0594906	0.58632	101243862		'LOC101243862'		mRNA	4	XM_004233775.4+++XM_026029389.1+++XM_026029390.1+++XM_026029391.1	coding	known	chr2	43960258	43971186
101243863	'LOC101243863'	23.83	15.12	28.93	12.73	7.33	11.35	2.4	4.24	3.73	4.21	5.82	6.5	3.42	3.74	3.46	22.6267	10.47	3.45667	5.51	3.54	-0.912592	-2.31932	-1.91495	-2.59765	0.000882819	3.30579e-19	6.27684e-12	2.18295e-11	101243863		'LOC101243863'		mRNA	1	XM_004251333.3	coding	known	chr11	53356945	53357679
101243864	'LOC101243864'	3.34	2.97	2.68	1.25	2.56	1.69	3.6	1.2	2.44	2.23	2.77	2.31	5.24	3.79	4.98	2.99667	1.83333	2.41333	2.43667	4.67	-0.514862	0.0296148	-0.192912	0.697138	0.245721	0.0265145	0.953118	0.64812	101243864	K02636	'LOC101243864'		mRNA	1	NM_001317970.1	coding	known	chr12	333861	336582
101243865	'LOC101243865'	0.64	1.18	1.22	1.28	1.66	1.22	0.2	0.36	0.25	0.24	0.12	0.04	0.08	0.12	0.2	1.01333	1.38667	0.27	0.133333	0.133333	0.643346	-1.5411	-2.7896	-2.86233	0.159486	7.4442e-05	0.0153263	0.000186829	101243865	K01184	'LOC101243865'		mRNA	1	XM_004252024.4	coding	known	chr12	2697515	2702593
101243866	'LOC101243866'	2.79	2.63	2.32	2.4	3.03	3.26	1.76	1.82	1.87	5.85	6.09	6.59	5.68	5.3	5.49	2.58	2.89667	1.81667	6.17667	5.49	0.349708	-0.14825	1.33916	1.10621	0.144967	2.2201e-10	0.602038	7.46676e-15	101243866		'LOC101243866'		mRNA	3	XM_004234605.4+++XM_010319478.3+++XM_026029830.1	coding	known	chr3	8053285	8058917
101243868	'LOC101243868'	18.3	13.5	17.06	2.21	1.77	3.39	3.78	3.7	3.03	2.44	2.39	2.45	10.42	11.76	10.97	16.2867	2.45667	3.50333	2.42667	11.05	-2.53596	-1.84414	-2.62723	-0.488054	3.89079e-18	0.0265828	5.74282e-12	5.93783e-21	101243868		'LOC101243868'		mRNA	1	NM_001318001.1	coding	known	chr3	56899661	56903025
101243870	'LOC101243870'	0	0.06	0.06	0.06	0	0	0.38	0.31	0.39	1.32	0.58	0.75	0.32	0.19	0.18	0.04	0.02	0.36	0.883333	0.23	-0.646529	3.46856	4.52671	2.52462	0.880223	0.160895	0.0208172	0.000553465	101243870	K13448	'LOC101243870'		mRNA	1	XM_004235305.4	coding	known	chr3	60878560	60879752
101243871	'LOC101243871'	14.89	15.31	15.04	13.79	14.39	15.51	18.03	16.35	15.13	9.77	9.96	11.15	10.41	9.03	8.73	15.08	14.5633	16.5033	10.2933	9.39	0.129239	0.467804	-0.458162	-0.644729	0.266297	6.73849e-09	3.20123e-05	2.3493e-05	101243871	K00784	'LOC101243871'		mRNA	1	XM_004235642.3	coding	known	chr3	70335072	70341216
101243872	'LOC101243872'	41.25	42.12	42.22	55.19	54.78	52.46	38.6	46.36	48.86	51.44	51.8	56.03	45.1	44.04	40.88	41.8633	54.1433	44.6067	53.09	43.34	0.552476	0.439493	0.437625	0.0908982	6.77772e-12	0.349732	0.00363565	1.25191e-07	101243872	K14026	'LOC101243872'		mRNA	1	XM_004235721.3	coding	known	chr3	69015126	69022019
101243873	'LOC101243873'	13.31	14.62	19.14	21.31	16.51	19.02	141.42	86.45	120.9	43.36	44.11	31.76	3.58	2.71	3.17	15.69	18.9467	116.257	39.7433	3.15333	0.457082	3.23137	1.44379	-2.26588	0.00521223	4.43785e-30	1.06141e-64	3.77703e-17	101243873	K09874	'LOC101243873'		mRNA	1	NM_001302923.1	coding	known	chr3	67800345	67803757
101243875	'LOC101243875'	13.06	14.65	14.54	17.21	17.84	17.53	12.83	12.9	12.58	16.13	17.54	19.04	17.38	17.32	15.11	14.0833	17.5267	12.77	17.57	16.6033	0.495609	0.198072	0.411122	0.274593	4.28132e-07	0.0126604	0.124009	0.000133053	101243875	K13123	'LOC101243875'		mRNA	1	XM_004236051.4	coding	known	chr3	65890421	65905351
101243876	'LOC101243876'	11.93	8.88	10.45	22.19	20.22	20.41	4.75	4.31	3.78	12.59	12.06	13.01	8.07	7.9	6.4	10.42	20.94	4.28	12.5533	7.45667	1.18894	-0.941367	0.365808	-0.440943	1.03336e-19	0.0116979	5.36851e-07	0.0181596	101243876		'LOC101243876'		mRNA	1	XM_004236135.4	coding	known	chr3	64970161	64974037
101243878	'LOC101243878'	0.27	0	0	0.28	0.14	0.28	0.27	0	0.28	0.27	0.28	0.41	0.69	0.82	0.94	0.09	0.233333	0.183333	0.32	0.816667	1.55345	1.36827	1.93048	3.22916	0.535417	0.0436242	0.642085	0.374034	101243878		'LOC101243878'		mRNA	1	XM_004236218.3	coding	known	chr3	64168932	64169587
101243879	'LOC101243879'	13.07	12.46	11.01	9.14	11.27	10.72	10.33	10.1	11.01	9.78	10.48	9.13	9.82	8.48	8.92	12.18	10.3767	10.48	9.79667	9.07333	-0.0490786	0.12661	-0.218556	-0.382913	0.80547	0.00687642	0.465777	0.14198	101243879		'LOC101243879'		mRNA	1	XM_004236303.4	coding	known	chr3	63196731	63202633
101243881	'LOC101243881'	8.37	7.03	9.83	7.34	6.06	5.25	4.87	5.05	3.81	7.21	8.39	6.49	10.43	12.79	12.81	8.41	6.21667	4.57667	7.36333	12.01	-0.244957	-0.517208	-0.0830536	0.574269	0.367059	0.006747	0.0552508	0.782196	101243881	K21286	'LOC101243881'		mRNA	1	XM_004236561.4	coding	known	chr4	6046106	6051604
101243882	'LOC101243882'	1.44	2.64	2.14	1.89	1.86	1.26	1.22	1.31	1.12	3.04	1.87	2.8	1.1	1.57	1.43	2.07333	1.67	1.21667	2.57	1.36667	-0.104764	-0.384104	0.438305	-0.520499	0.894473	0.449187	0.587742	0.460305	101243882	K17279	'LOC101243882'		mRNA	1	XM_004236644.4	coding	known	chr4	4663188	4665191
101243883	'LOC101243883'	55.49	57.79	53.52	57.68	62.45	60.85	46.73	44.13	48.11	48.03	43.66	49.47	40.4	44	41.54	55.6	60.3267	46.3233	47.0533	41.98	0.302823	0.0861148	-0.140112	-0.357433	0.00199515	0.000173701	0.519082	0.206845	101243883	K18624	'LOC101243883'		mRNA	1	NM_001310126.1	coding	known	chr4	3406707	3416507
101243886	'LOC101243886'	20.98	31.45	36.73	76.56	80.95	70.45	38.13	47.1	39.97	61.53	67.83	67.71	66.42	76.9	103.86	29.72	75.9867	41.7333	65.69	82.3933	1.54242	0.843426	1.24479	1.52174	6.80313e-22	1.40535e-06	0.000103586	1.11497e-13	101243886		'LOC101243886'		mRNA	1	XM_004237746.4	coding	known	chr4	58554375	58556066
101243887	'LOC101243887'	41.09	51.23	46.97	33.71	40.37	37.93	47.2	62.85	57.4	53.22	54.25	55.91	68.75	74.84	75.18	46.43	37.3367	55.8167	54.46	72.9233	-0.128246	0.621445	0.330233	0.699301	0.374678	7.80102e-11	0.000363927	0.00276071	101243887		'LOC101243887'		mRNA	1	XM_004238156.4	coding	known	chr4	64175192	64176950
101243888	'LOC101243888'	0.8	0.43	0.54	0.14	0.07	0.14	0.07	0	0.14	0.07	0.03	0.03	0.2	0	0.3	0.59	0.116667	0.07	0.0433333	0.166667	-2.16705	-2.75985	-3.59839	-1.76099	0.00601343	0.0412623	0.00361086	0.00031423	101243888		'LOC101243888'		mRNA	1	XM_004238844.4	coding	known	chr5	3068026	3072034
101243889	'LOC101243889'	22.73	24.4	24.56	2.5	2.64	1.37	6.63	5.17	9.4	60.09	58.38	37.97	64.09	56.82	61.1	23.8967	2.17	7.06667	52.1467	60.67	-3.27074	-1.40417	1.23114	1.39596	6.1158e-59	8.75787e-43	2.54322e-10	8.8463e-13	101243889		'LOC101243889'		mRNA	1	XM_004238929.4	coding	known	chr5	4214849	4216163
101243890	'LOC101243890'	18.21	23.54	22.56	54.1	50.04	44.62	239.95	252.5	216.51	167.88	168.77	135.69	94.65	94.8	90.87	21.4367	49.5867	236.32	157.447	93.44	1.41439	3.84987	3.00511	2.20617	5.59135e-20	2.28528e-65	1.70819e-157	1.9955e-97	101243890		'LOC101243890'		mRNA	1	XM_004239164.4	coding	known	chr5	10598677	10599365
101243891	'LOC101243891'	69.37	73.77	66.45	83.03	89.05	86.44	77.59	88.43	74.81	85.03	85.4	80.03	60.53	67.64	68.33	69.8633	86.1733	80.2767	83.4867	65.5	0.488619	0.553876	0.358724	-0.0431361	2.16239e-07	0.750547	2.56996e-05	0.00015045	101243891		'LOC101243891'		mRNA	1	NM_001317728.1	coding	known	chr5	22014652	22019250
101243892	'LOC101243892'	0.62	0.51	0.85	0.27	0.75	0.33	0.42	0.83	0.49	0.42	0.16	0.37	0.48	0.89	0.52	0.66	0.45	0.58	0.316667	0.63	-0.354496	0.179731	-0.948733	-0.0170487	0.692786	0.989487	0.822651	0.24035	101243892		'LOC101243892'		mRNA	1	XM_010322628.3	coding	known	chr5	6442691	6446749
101243894	'LOC101243894'	80.1	88.09	89.9	40.08	51.25	43.99	31.33	28.37	38.87	24.95	26.35	25.3	19.76	20.66	20.57	86.03	45.1067	32.8567	25.5333	20.33	-0.745514	-1.04566	-1.65565	-2.0348	8.20846e-11	9.27333e-113	6.11468e-12	9.21561e-76	101243894	K07198	'LOC101243894'		mRNA	2	NM_001309899.1+++XM_026030915.1	coding	known	chr5	64194789	64199772
101243897	'LOC101243897'	3.44	2.85	2.31	0.65	0.13	0.33	0.19	0.31	1.04	0.95	0.71	0.83	1.47	0.44	1	2.86667	0.37	0.513333	0.83	0.97	-2.77268	-2.1116	-1.68115	-1.51121	6.72388e-07	0.00171608	0.000524687	0.000131767	101243897	K01183	'LOC101243897'		mRNA	1	XM_004240943.4	coding	known	chr6	36219524	36221232
101243898	'LOC101243898'	448.03	449.63	535.78	337.87	289.21	296.3	354.09	308	310.53	430.52	478.37	422.66	487.21	467.48	541.82	477.813	307.793	324.207	443.85	498.837	-0.418172	-0.151864	0.0386086	0.167387	7.25159e-06	0.128532	0.198268	0.758305	101243898	K07342	'LOC101243898'		mRNA	1	NM_001328546.1	coding	known	chr6	44533400	44535852
101243899	'LOC101243899'	15.13	12.3	13.75	7.51	5.93	6.92	7.06	3.07	4.86	7.61	7.26	7.85	7.46	7.57	7.51	13.7267	6.78667	4.99667	7.57333	7.51333	-0.83664	-1.13055	-0.764069	-0.82835	1.15825e-09	8.09715e-11	7.31966e-06	7.09427e-09	101243899	K11584	'LOC101243899'		mRNA	1	NM_001310018.1	coding	known	chr6	41229243	41233397
101243900	'LOC101243900'	0.07	0	0.05	0	0	0	0.09	0.07	0.02	0.62	0.59	0.76	0.14	0.12	0.25	0.04	0	0.06	0.656667	0.17	-2.94347	1.0336	4.21556	2.19483	0.357878	0.0769636	0.564085	4.42448e-07	101243900		'LOC101243900'		mRNA	1	XM_004242227.4	coding	known	chr6	39232067	39236007
101243901	'LOC101243901'	193.38	196.48	202.86	138.65	134.52	133.94	179.52	166.22	135.25	191.92	186.07	184.55	205.34	208.43	212.32	197.573	135.703	160.33	187.513	208.697	-0.351608	0.0552616	0.0329907	0.13703	3.83692e-06	0.0878267	0.72951	0.74511	101243901	K03238	'LOC101243901'		mRNA	1	NM_001309904.1	coding	known	chr6	48395395	48401239
101243902	'LOC101243902'	5.73	6.22	5.67	5.39	7	6.55	7.25	5.96	7.23	9.92	10.12	9.4	10.06	10.09	10.98	5.87333	6.31333	6.81333	9.81333	10.3767	0.28821	0.557139	0.83781	0.86575	0.149098	8.37216e-09	0.00209168	3.69774e-08	101243902		'LOC101243902'		mRNA	1	XM_004242548.4	coding	known	chr7	518586	524825
101243903	'LOC101243903'	12.09	12.27	12.24	11.82	9.24	11.71	9.09	9.51	13.02	12.97	14.53	14.36	17.22	16.78	12.57	12.2	10.9233	10.54	13.9533	15.5233	0.0171649	0.130219	0.284151	0.381734	0.906388	0.00308333	0.540335	0.00197489	101243903	K11000	'LOC101243903'		mRNA	2	XM_004243304.4+++XM_010325437.3	coding	known	chr7	62512892	62521907
101243904	'LOC101243904'	55.28	58.29	55.98	40.59	43.35	42.83	51.78	54.29	50.33	52.34	51.11	50.31	50.46	52.6	49.76	56.5167	42.2567	52.1333	51.2533	50.94	-0.23583	0.231147	-0.0424778	-0.104741	0.0128958	0.274454	0.0447463	0.702676	101243904		'LOC101243904'		mRNA	1	XM_004243388.4	coding	known	chr7	61441258	61443052
101243905	'LOC101243905'	1.57	1.35	1.61	0.9	1.08	0.82	1.88	0.85	0.48	0.88	0.64	0.66	1	0.26	1.23	1.51	0.933333	1.07	0.726667	0.83	-0.506564	-0.168177	-0.977245	-0.798805	0.376911	0.226169	0.813928	0.0806998	101243905	K03564	'LOC101243905'		mRNA	2	NM_001310023.1+++NM_001310024.1	coding	known	chr7	55701388	55703998
101243907	'FBA6'	1.02	0.57	0.64	3.62	4.51	5.45	2.66	3.93	3.94	1.86	3.05	1.03	0.79	0.39	1.4	0.743333	4.52667	3.51	1.98	0.86	2.79182	2.59927	1.51664	0.264662	3.90935e-15	0.74792	5.02453e-11	0.00400776	101243907	K01623	'FBA6'	SlFBA6	mRNA	1	NM_001310027.1	coding	known	chr7	67623218	67625966
101243908	'LOC101243908'	0	0.22	0.24	0.23	0	0	0.22	0	0	0.22	0	0.43	0.22	0	0.21	0.153333	0.0766667	0.0733333	0.216667	0.143333	-0.646529	-0.512615	0.714101	0.0662395	0.880223	0.989785	0.904744	0.825887	101243908		'LOC101243908'		mRNA	1	XM_004244055.4	coding	known	chr7	66903642	66904316
101243909	'LOC101243909'	1.81	2.65	2.35	6.15	4.53	5.59	13.43	18.03	12.78	30.01	29.22	22.11	64.22	69.12	68.72	2.27	5.42333	14.7467	27.1133	67.3533	1.44342	3.06159	3.68587	4.94606	1.70666e-07	3.1111e-191	2.2545e-33	2.51882e-66	101243909		'LOC101243909'		mRNA	1	XM_004244228.4	coding	known	chr7	65331644	65332869
101243910	'LOC101243910'	7.01	6.89	6.16	1.85	2.48	1.81	1.53	1.02	0.74	0.78	0.76	0.56	1.44	1.72	1.47	6.68667	2.04667	1.09667	0.7	1.54333	-1.52297	-2.26825	-3.15457	-2.07104	7.26004e-13	4.12083e-23	6.65738e-18	3.87367e-34	101243910		'LOC101243910'		mRNA	1	XM_004244452.4	coding	known	chr8	1162959	1165682
101243911	'LOC101243911'	2.57	1.4	2.57	1.76	1.17	2.07	0.35	0.39	0.38	0.44	0.46	0.4	1.25	0.86	1.52	2.18	1.66667	0.373333	0.433333	1.21	-0.207847	-2.24889	-2.2632	-0.78403	0.540771	0.00926214	1.73032e-11	2.60458e-13	101243911	K20924	'LOC101243911'		mRNA	2	XM_004244618.4+++XM_019215050.2	coding	known	chr8	208817	215413
101243912	'LOC101243912'	13.86	13.55	14.72	10.62	9.23	10.82	10.61	10.37	8.96	14.99	15.09	11.33	14.72	16.86	17.98	14.0433	10.2233	9.98	13.8033	16.52	-0.226748	-0.0694308	0.151097	0.346634	0.211767	0.0327131	0.757141	0.462144	101243912		'LOC101243912'		mRNA	2	NM_001329130.1+++XM_010326380.3	coding	known	chr8	3171275	3178171
101243913	'LOC101243913'	13.06	12.76	14.34	10.68	8.98	8.51	9.38	5.88	8.6	5.7	8.27	7	10.25	10.28	11.51	13.3867	9.39	7.95333	6.99	10.68	-0.328635	-0.406857	-0.84538	-0.265673	0.0665536	0.128361	0.0670254	7.49504e-06	101243913		'LOC101243913'		mRNA	2	NM_001329129.1+++XM_010326496.3	coding	known	chr8	27569305	27580531
101243914	'LOC101243914'	27.33	34.28	29.08	28.43	29.6	31.08	29.26	20.87	21.61	15.8	14.63	16.35	24.06	24.83	27.23	30.23	29.7033	23.9133	15.5933	25.3733	0.158756	0.00292573	-0.855022	-0.204935	0.246655	0.146596	0.988094	5.67489e-11	101243914		'LOC101243914'		mRNA	1	NM_001309897.1	coding	known	chr8	17826602	17829231
101243915	'LOC101243915'	22.96	21.01	21.69	30.53	27.74	28.56	23.28	23.83	25.89	25.5	28.77	26.13	24.24	23.47	19.47	21.8867	28.9433	24.3333	26.8	22.3933	0.580778	0.491496	0.382744	0.0678474	2.82365e-12	0.613416	3.39938e-05	3.27452e-05	101243915		'LOC101243915'		mRNA	1	XM_004245083.4	coding	known	chr8	54476735	54500456
101243917	'LOC101243917'	1.13	2.16	1.16	1.47	1.39	2	1	0.85	0.59	1.5	2.12	1.72	3.02	2.57	2.87	1.48333	1.62	0.813333	1.78	2.82	0.312736	-0.513585	0.367483	0.983282	0.606465	0.0258314	0.440784	0.516684	101243917		'LOC101243917'		mRNA	1	NM_001310014.1	coding	known	chr8	62974766	62979944
101243918	'LOC101243918'	16.05	17.57	13.83	32.33	31.59	26.41	20.29	22.25	19.05	19.68	19.96	20.28	21.4	22.88	25.6	15.8167	30.11	20.53	19.9733	23.2933	1.1177	0.736611	0.443006	0.615725	3.64261e-13	0.000151335	3.18291e-05	0.00580918	101243918	K05607	'LOC101243918'		mRNA	1	NM_001324500.1	coding	known	chr8	62085467	62089565
101243919	'LOC101243919'	0	0	0.08	0.08	0	0	0	0.08	0.16	0	0	0.08	0	0	0	0.0266667	0.0266667	0.08	0.0266667	0	0.243644	1.89947	0.131544	-0.899138	0.958291	0.871831	0.557601	0.977165	101243919		'LOC101243919'		mRNA	1	XM_004246087.4	coding	known	chr8	63382731	63385069
101243920	'LOC101243920'	14.53	17.58	15.96	18.44	21.12	19.94	17.02	16.19	17.25	21.66	23.58	20.56	20.78	18.96	19.69	16.0233	19.8333	16.82	21.9333	19.81	0.499173	0.387817	0.558863	0.354891	2.1574e-05	0.00251343	0.0066365	3.14578e-06	101243920		'LOC101243920'		mRNA	2	XM_004228561.4+++XM_010317480.3	coding	known	chr1	1430376	1438509
101243922	'PAL3'	1091.39	1250.56	1103.38	2695.41	2973.53	2736.15	1041.62	1247.53	984.75	734.57	648.54	691.63	726.73	758.29	738.51	1148.44	2801.7	1091.3	691.58	741.177	1.46843	0.271055	-0.636045	-0.590808	4.55126e-61	2.90773e-13	0.072982	9.39703e-12	101243922	K10775	'PAL3'		mRNA	1	NM_001320609.1	coding	known	chr9	1435504	1438736
101243925	'LOC101243925'	8.37	8.69	8.46	2.06	2.31	2.2	2.13	1.2	1.46	2.67	4.1	2.78	3.47	2.55	2.99	8.50667	2.19	1.59667	3.18333	3.00333	-1.77779	-2.08014	-1.32399	-1.46241	1.6508e-28	9.67381e-20	8.16361e-24	6.25386e-13	101243925		'LOC101243925'		mRNA	1	XM_004246800.4	coding	known	chr9	5596255	5599724
101243926	'LOC101243926'	1.9	2.13	2.3	3.91	3.9	3.66	11.2	18.49	17.25	2.61	2.51	2	2.15	1.94	2.4	2.11	3.82333	15.6467	2.37333	2.16333	1.03962	3.24257	0.26459	0.076388	2.2324e-08	0.806947	7.79879e-44	0.294375	101243926	K08332	'LOC101243926'		mRNA	1	XM_004229238.4	coding	known	chr1	77548007	77551018
101243927	'LOC101243927'	15.51	16.19	14.49	22.37	21.61	22.55	13.7	15.07	16.81	15.92	18.68	18.48	16.46	16.48	13.69	15.3967	22.1767	15.1933	17.6933	15.5433	0.686919	0.279555	0.28576	0.049636	1.99466e-15	0.740693	0.077823	0.00628894	101243927	K11797	'LOC101243927'		mRNA	4	XM_026030881.1+++XM_026030882.1+++XM_026030883.1+++XM_026030884.1	coding	known	chr1	78417584	78440619
101243929	'LOC101243929'	4.37	5.67	4.23	3.71	2.81	3.81	3.1	1.53	1.97	3.01	3.45	2.7	5.2	4.91	5.48	4.75667	3.44333	2.2	3.05333	5.19667	-0.301731	-0.797919	-0.535122	0.162798	0.270438	0.542582	0.011897	0.0369163	101243929	K05863	'LOC101243929'		mRNA	2	XM_004229572.4+++XM_010326112.3	coding	known	chr1	81887320	81890267
101243930	'LOC101243930'	67.9	63.66	72.78	36.3	28.65	32.92	60.03	62.19	54.67	49.7	45.54	46.26	53.12	48.04	55.98	68.1133	32.6233	58.9633	47.1667	52.38	-0.871837	0.15539	-0.41921	-0.317603	3.76015e-14	0.00640026	0.268895	0.00016617	101243930	K13800	'LOC101243930'		mRNA	1	NM_001309811.1	coding	known	chr1	83139118	83142998
101243931	'LOC101243931'	10.22	10.44	10.39	8.75	9.45	9.24	8.62	8.13	8.3	11.52	11.35	11.84	11.48	11.23	11.12	10.35	9.14667	8.35	11.57	11.2767	0.003244	0.0312987	0.256189	0.16519	0.982788	0.196889	0.856546	0.0351995	101243931	K11420	'LOC101243931'		mRNA	1	XM_004247512.4	coding	known	chr9	68316204	68318911
101243932	'LOC101243932'	10.47	10.33	14.03	10.28	12.93	13.75	19.9	19.33	11.56	20.98	20.42	18.27	24.14	24.73	22.35	11.61	12.32	16.93	19.89	23.74	0.291974	0.923718	0.903224	1.11107	0.274288	6.22547e-09	0.000689083	1.23151e-05	101243932		'LOC101243932'		mRNA	1	XM_004247656.4	coding	known	chr9	69891040	69891773
101243933	'LOC101243933'	1.3	1.73	1.2	4.17	4.22	4.34	2.66	2.46	2.95	2.27	1.98	1.55	1.84	1.41	1.23	1.41	4.24333	2.69	1.93333	1.49333	1.7809	1.2739	0.562755	0.138928	7.40461e-16	0.738635	1.4046e-06	0.0749813	101243933		'LOC101243933'		mRNA	4	XM_004247978.4+++XM_010328652.3+++XM_026032844.1+++XM_026032845.1	coding	known	chr9	72339817	72342978
101243934	'LOC101243934'	7.68	7.72	6.64	7.85	7.6	7.7	4.99	3.97	4.79	8.7	9.32	9.41	8.36	8.19	7.48	7.34667	7.71667	4.58333	9.14333	8.01	0.249057	-0.346003	0.406498	0.160763	0.0527877	0.244485	0.0307387	0.000774502	101243934	K11137	'LOC101243934'		mRNA	1	XM_010328849.3	coding	known	chr10	1215349	1223978
101243935	'LOC101243935'	28.35	28.98	31.37	25.83	26.22	27.47	23.6	23.64	22.33	31.07	29.06	36.47	35.77	35.11	37.32	29.5667	26.5067	23.19	32.2	36.0667	0.0265291	-0.00276518	0.2219	0.333479	0.847798	0.00103765	0.98452	0.0831244	101243935		'LOC101243935'		mRNA	2	NM_001310122.1+++XM_004230748.4	coding	known	chr1	95555660	95558314
101243936	'LOC101243936'	25.31	26.67	24.65	17.69	18.43	17.93	27.22	27.83	25.5	24.84	24.01	26.99	28.21	25.22	25.69	25.5433	18.0167	26.85	25.28	26.3733	-0.323524	0.412477	0.0785018	0.0854508	0.000955464	0.455668	0.000213595	0.492845	101243936	K12591	'LOC101243936'		mRNA	1	XM_004248507.4	coding	known	chr10	8596817	8599762
101243937	'LOC101243937'	0	0	0	0.02	0	0	0	0	0	0	0	0	0	0	0	0	0.00666667	0	0	0	1.20541				0.834279				101243937		'LOC101243937'		mRNA	1	XM_004230830.4	coding	known	chr1	96688117	96691093
101243938	'LOC101243938'	12.44	12.83	13.05	11.13	10.56	10.54	8.6	9.2	10.55	13.13	12.53	12.04	10.4	10.41	9.11	12.7733	10.7433	9.45	12.5667	9.97333	-0.0762986	-0.0976844	0.0659709	-0.3215	0.521198	0.00251342	0.581203	0.594929	101243938	K10581	'LOC101243938'	UBC23	mRNA	6	XM_010317080.3+++XM_010317081.3+++XM_010317082.3+++XM_010317083.3+++XM_010317084.3+++XM_010317086.3	coding	known	chr1	97784342	97793388
101243939	'LOC101243939'	6.73	6.28	6.47	4.05	4.41	5.11	7.3	4.84	5.53	5.41	5.44	5.19	3.9	4.37	4.87	6.49333	4.52333	5.89	5.34667	4.38	-0.336613	0.201277	-0.180098	-0.51831	0.114631	0.0113728	0.397188	0.393418	101243939		'LOC101243939'		mRNA	1	NM_001320693.1	coding	known	chr1	86696293	86699556
101243940	'LOC101243940'	0	0.03	0.12	0.15	0.18	0.04	0.04	0.07	0.03	0	0.06	0	0.09	0.11	0	0.05	0.123333	0.0466667	0.02	0.0666667	1.24851	0.0579852	-1.188	0.324262	0.473866	0.888405	0.978316	0.690632	101243940	K03327	'LOC101243940'		mRNA	3	XM_010316989.3+++XM_019211917.2+++XM_026028653.1	coding	known	chr1	96207236	96210803
101243941	'LOC101243941'	0.09	0	0	0	0	0.2	0	0.09	0	0	0	0.09	0	0	0	0.03	0.0666667	0.03	0.03	0	1.13902	0.38014	0.131544	-0.899138	0.800979	0.871831	0.936646	0.977165	101243941		'LOC101243941'		mRNA	1	XM_004231461.1	coding	known	chr2	14447160	14448229
101243942	'LOC101243942'	12.8	12.64	13.54	10.66	9.56	10.89	7.94	6.05	8.87	8.38	9.77	9.45	10.31	10.32	8.33	12.9933	10.37	7.62	9.2	9.65333	-0.147204	-0.4333	-0.406888	-0.392176	0.199253	0.00113768	0.0113887	0.000235174	101243942	K17600	'LOC101243942'		mRNA	1	XM_010317337.3	coding	known	chr2	25594212	25630529
101243943	'LOC101243943'	16.85	15.85	14.15	15.02	15.33	15.57	12.85	11.3	12.92	17.04	17.69	17.06	16.51	16.42	15.8	15.6167	15.3067	12.3567	17.2633	16.2433	0.149685	0.00222199	0.23837	0.0950916	0.222898	0.460655	0.988613	0.0362171	101243943		'LOC101243943'		mRNA	4	NM_001320701.1+++XM_010317513.3+++XM_010317514.3+++XM_026029031.1	coding	known	chr2	4943199	4961210
101243944	'LOC101243944'	4.04	4.05	4.41	4.08	3.56	4.07	2.37	1.89	2.36	2.8	2.89	3.62	5.09	5.59	4.59	4.16667	3.90333	2.20667	3.10333	5.09	0.0552861	-0.6474	-0.365591	0.304903	0.796243	0.0647013	0.00109913	0.0479973	101243944		'LOC101243944'		mRNA	4	NM_001310149.1+++XM_010314016.2+++XM_010314018.3+++XM_019215825.2	coding	known	chr10	64839136	64852254
101243945	'LOC101243945'	0.17	0.06	0	0	0.12	0.06	0.12	0.17	0.24	0.12	0.06	0	0.06	0	0.06	0.0766667	0.06	0.176667	0.06	0.04	-0.16541	1.56193	-0.27954	-0.93899	0.953864	0.757776	0.352094	0.916827	101243945		'LOC101243945'		mRNA	1	XM_004249734.3	coding	known	chr10	63338197	63339378
101243946	'LOC101243946'	0	0	0	4.25	4.11	2.71	3.32	4.56	0.72	0.24	0	0	0	0	0	0	3.69	2.86667	0.08	0	6.59342	6.4339	1.09331		3.16989e-06		3.7432e-05	0.845531	101243946		'LOC101243946'		mRNA	1	XM_004232066.4	coding	known	chr2	51996990	51998201
101243947	'LOC101243947'	19.39	23.89	22.79	16.55	22.29	19.62	19.08	22.01	11.62	40.38	35.74	32.4	57.9	73.43	57.06	22.0233	19.4867	17.57	36.1733	62.7967	0.0111135	0.0227253	0.818107	1.55923	0.958284	6.35696e-33	0.936646	1.54905e-09	101243947		'LOC101243947'		mRNA	1	XM_004249841.4	coding	known	chr11	547388	548917
101243948	'LOC101243948'	14.58	15.43	15.35	10.83	11.06	10.64	5.03	3.55	2.85	5.72	5.37	5.42	10	9.34	9.11	15.12	10.8433	3.81	5.50333	9.48333	-0.297846	-1.65392	-1.36196	-0.632331	0.0101518	1.59895e-08	1.45302e-18	9.87664e-29	101243948		'LOC101243948'		mRNA	1	XM_004232224.4	coding	known	chr2	50304801	50307296
101243949	'LOC101243949'	6.43	6.16	6.38	4.37	4.22	4.16	5.87	6.16	7.21	6.54	6.94	6.98	8.58	8.15	6.74	6.32333	4.25	6.41333	6.82	7.82333	-0.392892	0.363238	0.203126	0.34598	0.00813277	0.0196378	0.0367325	0.155824	101243949		'LOC101243949'		mRNA	1	XM_004232472.4	coding	known	chr2	47398957	47401863
101243950	'LOC101243950'	7.13	7.82	6.96	6.21	5.44	6.04	4.73	3.95	5.04	5.89	6.86	6.67	6.96	7.31	7	7.30333	5.89667	4.57333	6.47333	7.09	-0.127409	-0.332276	-0.0783756	0.00138806	0.513431	0.994188	0.0943987	0.700302	101243950		'LOC101243950'		mRNA	1	XM_004232550.4	coding	known	chr2	46458234	46462609
101243951	'LOC101243951'	3.68	3.41	3.52	4.21	3.92	3.76	3.74	3.43	3.29	3.73	4.26	4.26	4.45	4.37	3.8	3.53667	3.96333	3.48667	4.08333	4.20667	0.334797	0.312149	0.292732	0.285828	0.0740319	0.133533	0.113243	0.121687	101243951		'LOC101243951'		mRNA	4	XM_004250492.4+++XM_010314407.3+++XM_010314408.3+++XM_019211114.2	coding	known	chr11	4606644	4614495
101243953	'TFAM1'	0.53	0.26	0.64	0	0	0.37	0.18	0.26	0	0.27	0.36	0.36	0.72	0.27	0.87	0.476667	0.123333	0.146667	0.33	0.62	-1.75878	-1.31278	-0.412993	0.451913	0.27118	0.702912	0.360668	0.745069	101243953		'TFAM1'		mRNA	1	XM_004233146.4	coding	known	chr2	39952796	39953659
101243954	'LOC101243954'	956.3	1036.38	1033.46	913.52	1071.34	986.63	1086.99	1069.57	863.28	1169.01	1035.01	1081.85	1351.7	1323.68	1470.49	1008.71	990.497	1006.61	1095.29	1381.96	0.176702	0.375287	0.242421	0.531065	0.0860751	2.44748e-11	0.00224677	0.00675178	101243954	K03094	'LOC101243954'		mRNA	1	XM_004250675.4	coding	known	chr11	34209505	34212102
101243956	'LOC101243956'	24.3	26.4	27.09	50.55	51.67	46.74	31.09	39.42	37.35	5.64	6.2	5.79	1.41	1.62	0.97	25.93	49.6533	35.9533	5.87667	1.33333	1.12097	0.822341	-2.04425	-4.24147	1.49785e-31	8.46939e-128	1.0432e-07	2.21634e-62	101243956		'LOC101243956'		mRNA	1	XM_004233318.4	coding	known	chr2	37980881	37984181
101243958	'LOC101243958'	393	383.98	394.77	202.94	201.17	222.6	178.37	156.33	167.64	126.67	170.46	185.15	312.27	295.19	333.02	390.583	208.903	167.447	160.76	313.493	-0.711071	-0.860087	-1.17241	-0.255422	2.89074e-20	0.00294209	1.35415e-22	1.29022e-20	101243958	K02183	'LOC101243958'	SlCaM4	mRNA	1	XM_004251200.4	coding	known	chr11	55747454	55751935
101243960	'LOC101243960'	0	0	0.14	0	0	0	0.14	0.21	0	0.14	0.29	0.43	0.07	0.07	0.28	0.0466667	0	0.116667	0.286667	0.14	-1.61256	1.67788	2.70859	1.64048	0.782066	0.514994	0.538709	0.136308	101243960		'LOC101243960'		mRNA	1	XM_004233912.1	coding	known	chr2	36034127	36035140
101243963	'LOC101243963'	63.67	66.29	54.34	99.96	114.29	109.07	57.07	55.54	60.21	81.73	70.81	91.49	76.26	85.87	86.8	61.4333	107.773	57.6067	81.3433	82.9767	0.99386	0.253518	0.502282	0.478439	6.05131e-20	1.92616e-05	0.06647	7.78521e-05	101243963	K09419	'LOC101243963'		mRNA	2	URS0000EE60CA+++XM_004234323.4	coding	known	chr3	3455848	3457898
101243965	'LOC101243965'	16.49	16.88	20.53	13.65	13.26	10.2	9.36	9.19	8.99	21.37	20.29	19.78	28.4	24	25.04	17.9667	12.37	9.18	20.48	25.8133	-0.344015	-0.605584	0.300599	0.583682	0.0783351	0.000140951	0.00134319	0.0672694	101243965	K09875	'LOC101243965'		mRNA	1	NM_001287361.1	coding	known	chr12	11001654	11006009
101243968	'LOC101243968'	18.89	20	19.17	14.93	16.28	16.77	11.94	10.15	10.51	18.66	18.48	19.13	21.11	20.91	18.36	19.3533	15.9933	10.8667	18.7567	20.1267	-0.0934091	-0.494186	0.0552056	0.0995471	0.444467	0.400903	1.79056e-05	0.637808	101243968	K00901	'LOC101243968'		mRNA	4	XM_010315918.3+++XM_019211556.2+++XM_019211557.2+++XM_019211558.2	coding	known	chr12	53478280	53489055
101243969	'LOC101243969'	0	0	0	0	0	0	0	0	0	0	0	0	0	0	0	0	0	0	0	0									101243969		'LOC101243969'		mRNA	1	XM_004234832.1	coding	known	chr3	34538849	34539286
101243970	'LOC101243970'	4.27	10.99	4.77	0	0.27	0.54	116.13	100.82	128.02	90.71	130.41	81.34	282.19	319.71	259.07	6.67667	0.27	114.99	100.82	286.99	-4.42264	4.49018	4.04171	5.50641	2.12443e-08	7.67058e-38	1.06062e-56	2.87876e-17	101243970		'LOC101243970'		mRNA	1	XM_004235220.4	coding	known	chr3	60555181	60555854
101243971	'ABCG54'	0.34	0.26	0.26	0.05	0.09	0.13	0.08	0.05	0.03	0.06	0.1	0.16	0.05	0.06	0.11	0.286667	0.09	0.0533333	0.106667	0.0733333	-1.45074	-2.13281	-1.25913	-1.85606	0.0211387	0.00359662	0.00233218	0.0393478	101243971		'ABCG54'	SlABCG54	mRNA	1	XM_004252798.4	coding	known	chr12	67987362	67994066
101243972	'LOC101243972'	0.12	0.2	0.18	0.18	0.24	0.28	0.21	0.12	0.12	0.21	0.33	0.54	0.51	0.66	0.58	0.166667	0.233333	0.15	0.36	0.583333	0.682888	0.191007	1.21189	1.85872	0.474409	0.00425525	0.871038	0.135366	101243972	K14376	'LOC101243972'		mRNA	1	XM_004252883.4	coding	known	chr12	67400425	67404332
101243974	'LOC101243974'	5.99	6.56	6.86	5.67	4.67	5.26	5.15	2.91	3.58	8.35	7.01	6.11	8.19	9.14	7.08	6.47	5.2	3.88	7.15667	8.13667	-0.173649	-0.438203	0.249758	0.383887	0.401083	0.0290728	0.0721926	0.2326	101243974	K07200	'LOC101243974'		mRNA	2	NM_001328327.1+++XM_010320377.3	coding	known	chr3	68532243	68539623
101243975	'LOC101243975'	5.74	5.94	6.3	6.05	5.17	6.32	2.47	2.06	2.3	7.13	8.19	6.74	13.93	13.42	12.34	5.99333	5.84667	2.27667	7.35333	13.23	0.138247	-1.06157	0.382441	1.18093	0.495073	2.90647e-18	1.98084e-07	0.0257506	101243975		'LOC101243975'		mRNA	5	NM_001320695.1+++NM_001320696.1+++NM_001320697.1+++XM_010320486.3+++XM_010320487.3	coding	known	chr3	67363975	67367662
101243977	'LOC101243977'	0.3	0.39	0.93	1.04	1.13	0.84	5.44	6.31	7.62	1.21	2.98	2.01	1.81	2.7	3.15	0.54	1.00333	6.45667	2.06667	2.55333	1.10329	3.97162	2.06087	2.32759	0.208352	0.000349759	4.61911e-15	0.00406065	101243977		'LOC101243977'		mRNA	1	XM_004253456.4	coding	known	NW_020444539.1	214	2459
101243978	'LOC101243978'	1.35	0.35	0.81	0.25	0.12	0.25	0	0.04	0	0.08	0.04	0.08	0.65	0.49	0.83	0.836667	0.206667	0.0133333	0.0666667	0.656667	-1.8345	-5.49788	-3.53023	-0.304819	0.0159179	0.699586	0.000174144	0.000238634	101243978		'LOC101243978'		mRNA	1	XM_004236379.3	coding	known	chr3	69181611	69183430
101243979	'LOC101243979'	37.14	37.53	41.75	11.01	12.6	13.05	16.37	20.06	17.23	12.88	16.11	12.91	19.05	22.05	19.89	38.8067	12.22	17.8867	13.9667	20.33	-1.47143	-0.746674	-1.36178	-0.86806	4.16034e-25	2.64263e-11	5.90727e-06	1.2593e-20	101243979		'LOC101243979'		mRNA	1	NM_001319246.1	coding	known	chr4	2554777	2556333
101243980	'LOC101243980'	10.42	11.01	13.14	10.27	8.53	8.68	2.66	4.98	4.08	8.41	9.61	8.8	9.62	10.21	9.29	11.5233	9.16	3.90667	8.94	9.70667	-0.151315	-1.20899	-0.273193	-0.209431	0.311747	0.127576	8.50778e-07	0.0462602	101243980		'LOC101243980'		mRNA	2	XM_004236898.4+++XM_010321087.3	coding	known	chr4	1544810	1548818
101243983	'LOC101243983'	8.42	8.97	9.01	13.96	12.11	12.82	18.42	15.43	17.72	18.14	20.17	19.83	10.15	8.95	10.05	8.8	12.9633	17.19	19.38	9.71667	0.739551	1.30709	1.23445	0.185465	1.43193e-09	0.215926	2.27372e-24	6.94815e-28	101243983		'LOC101243983'		mRNA	1	XM_004237376.4	coding	known	chr4	52548398	52557075
101243985	'LOC101243985'	1.74	1.35	1.93	1.97	2.42	2.04	0.31	0.54	0.25	1.18	1	1.87	1.6	0.99	1.26	1.67333	2.14333	0.366667	1.35	1.28333	0.547007	-1.85022	-0.206616	-0.334343	0.0861628	0.418329	9.52362e-05	0.646802	101243985	K04421	'LOC101243985'		mRNA	3	XM_004237708.4+++XM_010321720.3+++XM_010321721.3	coding	known	chr4	55763775	55766654
101243987	'LOC101243987'	2.73	3.34	2.42	2.28	2.05	3.33	2.02	2.21	1.75	3.26	3.14	4.12	4	3.93	5.12	2.83	2.55333	1.99333	3.50667	4.35	0.0350312	-0.15692	0.409698	0.670919	0.932781	0.014755	0.685374	0.170346	101243987	K11975	'LOC101243987'		mRNA	1	XM_004237995.4	coding	known	chr4	62039346	62042151
101243988	'LOC101243988'	21.39	25.47	23.06	17.73	21.85	20.34	15.17	11.09	9.8	9.72	10.73	10.16	20.61	22.07	20.83	23.3067	19.9733	12.02	10.2033	21.17	-0.0345835	-0.609922	-1.08884	-0.0874204	0.858951	0.582089	0.00100982	8.60528e-15	101243988	K11339	'LOC101243988'		mRNA	1	NM_001321476.1	coding	known	chr4	63229684	63237361
101243989	'LOC101243989'	4.38	5.15	6.36	6.26	5.62	5.8	9.23	7.44	3.79	5.17	7.05	6.92	3.22	4.92	3.95	5.29667	5.89333	6.82	6.38	4.03	0.351141	0.724635	0.382658	-0.328201	0.242607	0.365246	0.0500802	0.208721	101243989		'LOC101243989'		mRNA	1	XM_004238243.4	coding	known	chr4	64751073	64752584
101243990	'LOC101243990'	15.83	19.19	14.91	10.73	8.51	8.33	15.36	11	11.27	17.37	16.93	16.99	17.43	17.61	21.66	16.6433	9.19	12.5433	17.0967	18.9	-0.662363	-0.0410044	0.156463	0.254841	0.00316037	0.25148	0.892579	0.480337	101243990		'LOC101243990'		mRNA	1	NM_001321482.1	coding	known	chr4	66427368	66428315
101243992	'LOC101243992'	5.49	5.27	5.04	7.01	6.26	7.6	4.59	4.21	3.85	3.65	3.87	5.84	4.54	4.15	4.73	5.26667	6.95667	4.21667	4.45333	4.47333	0.58534	0.0412713	-0.157372	-0.179824	0.00115287	0.433423	0.878822	0.576643	101243992		'LOC101243992'		mRNA	4	XM_004238677.4+++XM_010322328.3+++XM_010322329.3+++XM_010322330.3	coding	known	chr5	1044054	1047908
101243993	'LOC101243993'	5.06	3.94	4.84	3.2	2.4	2.75	2.31	1.96	2.37	2.53	2.38	2.53	2.47	2.25	1.79	4.61333	2.78333	2.21333	2.48	2.17	-0.549587	-0.721116	-0.801955	-1.05286	0.00250814	2.07125e-08	0.000212329	4.46402e-06	101243993	K03349	'LOC101243993'		mRNA	1	XM_010322386.3	coding	known	chr5	2213479	2222074
101243997	'ABCG41'	0.17	0.24	0.24	0.1	0.3	0.23	0	0.01	0.07	0.29	0.36	0.25	1.93	2.56	1.24	0.216667	0.21	0.0266667	0.3	1.91	0.17434	-2.64486	0.579502	3.1887	0.813542	2.46567e-21	0.00515761	0.246699	101243997		'ABCG41'	SlABCG41	mRNA	1	XM_004239673.4	coding	known	chr5	65856714	65864855
101243998	'LOC101243998'	65.36	64.28	77.08	237.47	176.36	201.93	190.02	230.36	181.43	52.94	43.57	51.37	48.54	50.04	48.83	68.9067	205.253	200.603	49.2933	49.1367	1.75997	1.89842	-0.378905	-0.435989	5.51645e-56	3.0717e-05	1.42335e-38	0.00255466	101243998		'LOC101243998'		mRNA	1	NM_001310125.1	coding	known	chr5	61835352	61839890
101244000	'Mi-1B'	12.55	12.82	13.81	20.9	18.37	19.86	11.29	13.81	11.62	3.05	3.31	3.83	4.43	4.56	4.87	13.06	19.71	12.24	3.39667	4.62	0.774442	0.261338	-1.84386	-1.46301	4.57787e-17	1.3042e-40	0.0840649	7.6657e-53	101244000		'Mi-1B'		mRNA	2	NM_001331099.1+++XM_004240450.4	coding	known	chr6	2325961	2334477
101244001	'LOC101244001'	13.23	15.21	15.11	5.58	5.67	5.6	7.34	4.39	3.53	6.91	9.57	8.25	12.02	10.1	9.5	14.5167	5.61667	5.08667	8.24333	10.54	-1.18284	-1.17236	-0.714687	-0.41118	1.30967e-12	0.0142453	3.28813e-06	4.5222e-05	101244001		'LOC101244001'		mRNA	1	NM_001318132.1	coding	known	chr6	17111836	17117298
101244002	'LOC101244002'	0.48	0.58	0.63	0.18	0.07	0.04	0.07	0.17	0.1	0	0	0.14	0.21	0.24	0.24	0.563333	0.0966667	0.113333	0.0466667	0.23	-2.37405	-1.90779	-3.48853	-1.22999	0.00529223	0.0699638	0.0164439	0.00106196	101244002		'LOC101244002'		mRNA	2	NM_001317332.1+++XM_026031291.1	coding	known	chr6	24688687	24694587
101244003	'LOC101244003'	0.72	1.25	0.88	0.68	0.53	0.69	10.26	8.55	9.99	27.4	28.09	22.69	6.06	7.7	6.88	0.95	0.633333	9.6	26.06	6.88	-0.415658	3.67846	4.87377	2.89963	0.461583	6.12822e-28	9.75889e-50	2.90807e-109	101244003	K14497	'LOC101244003'		mRNA	1	XM_004241163.4	coding	known	chr6	47613811	47616052
101244004	'LOC101244004'	0	0	0.05	0.1	0	0.16	0.1	0.45	0.16	0	0.1	0	0	0	0	0.0166667	0.0866667	0.236667	0.0333333	0	2.4527	4.09546	1.03374	-0.899138	0.368948	0.871831	0.0249547	0.825718	101244004	K14379	'LOC101244004'		mRNA	1	XM_004241417.4	coding	known	chr6	44821390	44823222
101244005	'LOC101244005'	96.93	143.58	143.37	50.74	66.4	53.43	7.54	11.01	6.12	34.37	33.43	34.44	20.97	24.39	22.95	127.96	56.8567	8.22333	34.08	22.77	-0.976575	-3.59678	-1.80128	-2.43439	7.94751e-10	9.45456e-59	4.24873e-54	6.41591e-35	101244005		'LOC101244005'		mRNA	1	XM_004241669.4	coding	known	chr6	42175020	42176454
101244006	'LOC101244006'	6.45	10.77	8.28	3.48	4.15	3.53	3.33	2.67	4.83	29.62	34.17	32.26	33.08	29.16	25.59	8.5	3.72	3.61	32.0167	29.2767	-1.0082	-0.88951	2.00983	1.82676	3.07194e-06	4.30348e-26	0.00213639	1.03678e-34	101244006		'LOC101244006'		mRNA	2	NM_001321339.1+++NM_001321340.1	coding	known	chr6	39670016	39673222
101244007	'LOC101244007'	0.16	0.4	0.21	0.13	0.21	0.25	0.21	0.04	0.38	0.16	0.25	0.33	0.25	0.21	0.04	0.256667	0.196667	0.21	0.246667	0.166667	-0.191499	0.0525701	0.0557353	-0.594797	0.8811	0.644341	0.964326	0.963283	101244007	K00166	'LOC101244007'		mRNA	1	XM_004242007.4	coding	known	chr6	37858673	37868720
101244008	'LOC101244008'	0.03	0.03	0.07	0	0.03	0	0.03	0.03	0	0.03	0	0.07	0.03	0.03	0	0.0433333	0.01	0.02	0.0333333	0.02	-1.65197	-0.638482	-0.290693	-0.938051	0.574879	0.737126	0.806087	0.904545	101244008		'LOC101244008'		mRNA	1	XM_004242160.4	coding	known	chr6	42354305	42356391
101244009	'LOC101244009'	0.02	0	0	0	0	0	0	0	0	0	0	0	0	0	0	0.00666667	0	0	0	0	-0.718141	-0.581644	-0.830239	-0.899138	0.900569	0.871831	0.914504	0.874208	101244009		'LOC101244009'		mRNA	1	XM_004242342.4	coding	known	chr6	49001621	49005391
101244011	'LOC101244011'	1.73	1.51	1.33	0.33	0.37	0.57	0.39	0.19	0.27	0.06	0.03	0.07	0.52	0.49	0.38	1.52333	0.423333	0.283333	0.0533333	0.463333	-1.66862	-2.08533	-4.70677	-1.67073	0.000129831	5.34776e-05	1.20633e-05	1.18695e-09	101244011		'LOC101244011'		mRNA	2	XM_026031896.1+++XM_026031897.1	coding	known	chr7	4664573	4666841
101244012	'LOC101244012'	417.34	574.33	448.21	91.23	89.48	89.59	75.27	63.43	65.26	75.97	76.37	72.59	95.73	89.36	87.76	479.96	90.1	67.9867	74.9767	90.95	-2.23011	-2.47579	-2.57907	-2.35399	1.07826e-83	6.73969e-88	1.60921e-68	2.21818e-102	101244012	K14454	'LOC101244012'		mRNA	1	NM_001321334.1	coding	known	chr7	40994257	40999419
101244013	'LOC101244013'	83.31	87.39	81.43	106.76	110.18	99.57	43.47	46.37	37.41	70.78	81.99	66.99	104.85	101.71	111.6	84.0433	105.503	42.4167	73.2533	106.053	0.519201	-0.624973	-0.0898873	0.394792	9.30813e-08	3.25567e-05	2.86458e-06	0.498165	101244013	K00799	'LOC101244013'		mRNA	1	XM_004243144.4	coding	known	chr7	64431353	64432976
101244014	'LOC101244014'	3.85	4.14	4.93	3.22	2.94	2.73	2.45	2.2	2.82	2.52	2.73	3.12	3.97	3.44	3.3	4.30667	2.96333	2.49	2.79	3.57	-0.382731	-0.515344	-0.546143	-0.227673	0.103531	0.353541	0.0402513	0.0191002	101244014		'LOC101244014'		mRNA	2	XM_004243470.4+++XM_026032037.1	coding	known	chr7	59704424	59709148
101244015	'LOC101244015'	6.12	6.4	8.18	2.79	2.53	3.31	2.48	1.68	1.27	2.6	2.85	3.2	2.42	2.41	2.07	6.9	2.87667	1.81	2.88333	2.3	-1.08072	-1.59229	-1.16062	-1.53845	1.49879e-07	1.86079e-13	2.02673e-09	1.86816e-08	101244015	K12259	'LOC101244015'		mRNA	1	XM_004243710.4	coding	known	chr7	47055108	47057009
101244017	'LOC101244017'	75.89	72.9	69.17	115.34	125.63	121.14	96.18	106.82	114.71	87.1	78.65	86.12	76.2	72.5	73.59	72.6533	120.703	105.903	83.9567	74.0967	0.915872	0.893887	0.306934	0.0734004	2.5759e-25	0.478232	1.00654e-11	0.00138855	101244017	K12486	'LOC101244017'		mRNA	2	NM_001322399.1+++NM_001322401.1	coding	known	chr7	66128606	66135495
101244018	'CMT4'	10.35	9.47	9.69	7.56	6.63	8.83	5.73	4.49	5.84	4.9	5.64	5.47	9.19	7.87	7.91	9.83667	7.67333	5.35333	5.33667	8.32333	-0.180996	-0.540966	-0.790976	-0.203268	0.217372	0.122793	0.000416965	1.14718e-10	101244018	K00558	'CMT4'		mRNA	1	XM_010326180.3	coding	known	chr8	292583	304704
101244021	'LOC101244021'	14.8	15.11	17.01	14.06	13.95	12.94	26.12	23.97	23.09	21.55	26.49	21.01	22.53	19.25	17.65	15.64	13.65	24.3933	23.0167	19.81	-0.00686628	0.99562	0.662132	0.394281	0.969296	0.0116513	4.22623e-13	1.10988e-05	101244021	K07052	'LOC101244021'		mRNA	1	NM_001310128.1	coding	known	chr8	64839019	64843139
101244022	'LOC101244022'	43.25	43.02	45	29	28.64	27.78	40.72	35.26	34.38	54.4	51.77	50.99	49.72	46.37	44.46	43.7567	28.4733	36.7867	52.3867	46.85	-0.435859	0.0939707	0.359029	0.144112	2.69547e-06	0.149717	0.452278	9.73696e-05	101244022	K12493	'LOC101244022'		mRNA	1	XM_004245848.4	coding	known	chr8	60957949	60964538
101244024	'LOC101244024'	19.57	18.61	18.34	20.29	18.89	19.4	18.99	20.25	25.6	19.71	21.12	21.04	19.57	18.71	15.23	18.84	19.5267	21.6133	20.6233	17.8367	0.229808	0.540714	0.221751	-0.0432323	0.0124489	0.78227	0.000922018	0.016169	101244024	K14400	'LOC101244024'		mRNA	1	XM_004246516.4	coding	known	chr9	2454335	2462712
101244026	'LOC101244026'	15.51	14.51	16.66	11.52	10.45	10.46	21.11	20.6	22.33	19	23.59	21.33	18.57	20.32	18.87	15.56	10.81	21.3467	21.3067	19.2533	-0.341472	0.804386	0.551638	0.353603	0.0134197	0.0047057	1.79004e-09	2.68599e-05	101244026		'LOC101244026'		mRNA	1	XM_004246687.4	coding	known	chr9	605422	607653
101244028	'LOC101244028'	7.42	7.62	6.7	6.8	6.84	7.19	4.28	4.58	5.37	6.49	7.21	7.13	6.76	6.7	6.2	7.24667	6.94333	4.74333	6.94333	6.55333	0.115069	-0.272935	0.027985	-0.110492	0.360883	0.388575	0.107512	0.846136	101244028	K11797	'LOC101244028'		mRNA	1	XM_010320635.3	coding	known	chr1	69385222	69400654
101244029	'LOC101244029'	7.58	6.49	7.31	4.52	3.48	3.44	4.61	3.37	3.28	23.93	26.69	22.85	16.79	18.86	17.61	7.12667	3.81333	3.75333	24.49	17.7533	-0.718208	-0.580952	1.88121	1.36524	0.000821239	3.61452e-21	0.0109298	3.17511e-40	101244029		'LOC101244029'		mRNA	1	NM_001319248.1	coding	known	chr9	61787277	61794530
101244031	'LOC101244031'	21.05	25.83	27.22	19.83	21.7	22.52	16.46	15.34	13.5	20.57	20.79	18.4	18.49	19.22	20.03	24.7	21.35	15.1	19.92	19.2467	-0.0216748	-0.357749	-0.205646	-0.306869	0.90657	0.0380155	0.0355101	0.19171	101244031		'LOC101244031'		mRNA	1	NM_001346943.1	coding	known	chr9	67414883	67419463
101244032	'LOC101244032'	3.3	3.19	3.51	6.07	5.12	7.1	2.96	2.31	2.62	10.94	10.49	11.08	7.07	8.93	7.85	3.33333	6.09667	2.63	10.8367	7.95	1.058	0.00121692	1.80316	1.30007	2.50511e-07	6.32897e-12	0.996616	3.52794e-27	101244032	K00981	'LOC101244032'		mRNA	2	XM_004247596.4+++XM_010328417.3	coding	known	chr9	69421881	69429595
101244033	'LOC101244033'	188.8	190.85	161.27	94.47	91.09	94.54	93.26	98.19	91.94	120.78	149.1	121.54	150.09	154.15	191.98	180.307	93.3667	94.4633	130.473	165.407	-0.727478	-0.5004	-0.311112	-0.00189303	1.30076e-07	0.992108	0.00234715	0.0438825	101244033		'LOC101244033'		mRNA	1	NM_001321840.1	coding	known	chr1	85812355	85813044
101244034	'LOC101244034'	16.28	15.01	15.24	12.98	11.37	13.55	10.29	10.02	13.16	11.49	12.08	11.98	15.86	14.73	13.29	15.51	12.6333	11.1567	11.85	14.6267	-0.118646	-0.134639	-0.297189	-0.0494316	0.322848	0.727213	0.470672	0.00313952	101244034		'LOC101244034'		mRNA	3	XM_019210954.2+++XM_019210956.2+++XM_019210957.2	coding	known	chr1	87484356	87504341
101244035	'LOC101244035'	16.77	17.3	15.61	13.65	12.43	13.59	13.6	12.89	13.16	20.16	19.97	19.86	21.34	20.7	18.39	16.56	13.2233	13.2167	19.9967	20.1433	-0.134044	-0.018066	0.370768	0.354153	0.282898	0.00162755	0.914504	0.000319828	101244035		'LOC101244035'		mRNA	2	NM_001321841.1+++XM_010328549.3	coding	known	chr9	71761756	71769368
101244036	'LOC101244036'	5.61	6.29	5.22	4.93	4.04	5.9	3.53	2.82	3.25	6.4	6.17	6.51	7	6.97	6.51	5.70667	4.95667	3.2	6.36	6.82667	-0.0227464	-0.489446	0.254816	0.304522	0.936941	0.12322	0.0351193	0.211729	101244036		'LOC101244036'		mRNA	1	XM_004230073.4	coding	known	chr1	88430945	88438458
101244037	'LOC101244037'	7.72	8.08	7.93	8.24	7.57	7.44	12.41	8.61	7.78	9.6	8.09	12.83	7.75	9.16	8.72	7.91	7.75	9.6	10.1733	8.54333	0.149994	0.616557	0.46836	0.150408	0.415746	0.423032	0.00237644	0.0186802	101244037	K21248	'LOC101244037'		mRNA	3	NM_001328622.1+++XM_010314486.2+++XM_010314490.2	coding	known	chr1	89326932	89334254
101244038	'LOC101244038'	59.81	70.28	58.26	30.79	39.41	33	58.68	53.6	47.83	56.42	62.59	59.77	59.72	59.82	63.82	62.7833	34.4	53.37	59.5933	61.12	-0.672983	0.128664	0.0360867	0.0245426	3.69871e-06	0.873094	0.433977	0.826623	101244038	K14851	'LOC101244038'		mRNA	1	NM_001326360.1	coding	known	chr10	3185451	3188576
101244039	'LOC101244039'	4.96	3.46	5	2.31	1.33	1.4	10.28	7.13	5.05	1.95	0.97	1.48	2.23	2.61	2.94	4.47333	1.68	7.48667	1.46667	2.59333	-1.23068	1.08155	-1.50213	-0.737586	7.43104e-05	0.0083688	0.000179853	4.77523e-06	101244039		'LOC101244039'		mRNA	1	XM_004248307.4	coding	known	chr10	489945	491437
101244041	'LOC101244041'	4.24	3.63	5.11	4.76	4.79	4.65	2.37	2.46	2.25	7.04	7.06	6.46	7.63	7.34	6.62	4.32667	4.73333	2.36	6.85333	7.19667	0.312731	-0.530891	0.761364	0.777189	0.140138	2.29384e-05	0.0314694	4.53664e-05	101244041	K07399	'LOC101244041'		mRNA	1	NM_001310129.1	coding	known	chr10	51630729	51634826
101244042	'LOC101244042'	3.83	3.08	3.72	0.77	0.82	0.92	0.57	0.34	0.31	0.44	0.24	0.42	1.33	1.33	1.29	3.54333	0.836667	0.406667	0.366667	1.31667	-1.9051	-2.78514	-3.19371	-1.3978	1.90308e-23	6.48699e-16	3.37475e-28	1.66903e-38	101244042	K10742	'LOC101244042'		mRNA	2	XM_010326648.3+++XM_010326652.3	coding	known	chr1	83016655	83035679
101244043	'LOC101244043'	12.75	12.17	12.79	8.8	9.18	9.02	10.1	7.5	10.3	14.94	15.8	15.04	14.49	13.32	12.07	12.57	9	9.3	15.26	13.2933	-0.29942	-0.0945551	0.375301	0.122123	0.0196237	0.396463	0.638116	0.00101608	101244043		'LOC101244043'		mRNA	1	XM_004248751.4	coding	known	chr10	40424134	40443599
101244045	'LOC101244045'	11.18	10.86	12.06	5.1	4.29	6.03	3.02	1.24	1.15	3.36	2.93	2.95	4.99	5.17	5.62	11.3667	5.14	1.80333	3.08	5.26	-0.955358	-2.30952	-1.77465	-1.05075	9.44423e-06	2.75965e-07	3.59219e-12	1.22653e-14	101244045		'LOC101244045'		mRNA	1	XM_004249011.4	coding	known	chr10	59325453	59327230
101244047	'LOC101244047'	5.04	5.71	5.18	11.33	10.98	10.23	20.57	23.97	17.13	11.68	13.58	10.57	7.89	7.51	7.4	5.31	10.8467	20.5567	11.9433	7.6	1.21646	2.30498	1.27243	0.56659	1.50414e-14	0.00126044	7.32706e-37	5.87666e-14	101244047		'LOC101244047'		mRNA	2	XM_004249259.4+++XM_010313857.2	coding	known	chr10	62065520	62068275
101244048	'LOC101244048'	147.83	147.02	143.31	213.85	225.49	198.12	187.92	189.99	170.37	190.88	196.47	181.06	251.61	240.52	230.24	146.053	212.487	182.76	189.47	240.79	0.737077	0.693672	0.490774	0.788078	5.44936e-15	9.61564e-23	5.50763e-11	2.17717e-08	101244048	K10577	'LOC101244048'		mRNA	1	NM_001348419.1	coding	known	chr2	54664676	54668542
101244049	'LOC101244049'	12.18	11.44	10.82	6.41	4.13	6.08	6.7	5.32	6.26	5.22	4.75	7.33	6.98	6.54	7.55	11.48	5.54	6.09333	5.76667	7.02333	-0.873317	-0.573137	-0.898707	-0.666146	2.31699e-07	1.1933e-06	0.000209512	4.27413e-07	101244049		'LOC101244049'		mRNA	2	XM_004231898.4+++XM_010317732.3	coding	known	chr2	53914612	53919227
101244050	'LOC101244050'	3.24	3.49	3.77	3.73	2.93	3.26	5.48	7.65	8.36	16.86	15.95	15.6	10.53	9.79	8.42	3.5	3.30667	7.16333	16.1367	9.58	0.101618	1.39374	2.30307	1.49169	0.689864	2.99722e-21	9.07394e-10	1.2771e-63	101244050	K00111	'LOC101244050'		mRNA	2	XM_004250007.3+++XM_010314300.2	coding	known	chr11	2579381	2589487
101244053	'LOC101244053'	5.33	4.82	5.81	2.8	3.92	3.62	9.57	9.36	11.67	5.61	5.86	5	5.59	4.54	5.05	5.32	3.44667	10.2	5.49	5.06	-0.44229	1.28507	0.141666	-0.0297814	0.0389019	0.898317	5.526e-13	0.495029	101244053	K06620	'LOC101244053'		mRNA	1	XM_004251039.4	coding	known	chr11	53714562	53720029
101244054	'LOC101244054'	1.4	2.41	3.28	2.98	3.08	5.34	4.11	2.78	1.18	2.58	1.21	1.26	2.08	2.45	2.68	2.36333	3.8	2.69	1.68333	2.40333	0.920202	0.587188	-0.33213	0.15216	0.0981238	0.852646	0.405059	0.682441	101244054		'LOC101244054'		mRNA	1	XM_004233851.3	coding	known	chr2	39545966	39547299
101244055	'LOC101244055'	0.44	0.29	0.31	0.31	0.15	0.15	0.59	0.72	0.3	0.59	0.3	0.15	0.59	0.44	1.01	0.346667	0.203333	0.536667	0.346667	0.68	-0.568784	1.02532	0.13429	1.06129	0.781184	0.429552	0.448399	0.939814	101244055		'LOC101244055'		mRNA	1	NM_001322420.1	coding	known	chr3	1570962	1573521
101244056	'LOC101244056'	41.77	36.69	45.4	24.75	21.81	24.98	33.45	25.65	23.55	41.17	38.67	38.14	43.57	41.2	43.68	41.2867	23.8467	27.55	39.3267	42.8167	-0.60381	-0.233365	0.0364082	0.10774	1.05404e-06	0.443291	0.186566	0.828443	101244056		'LOC101244056'		mRNA	2	XM_004251540.4+++XM_010315408.2	coding	known	chr12	1323421	1329513
101244057	'LOC101244057'	5.06	3.74	6.68	5.36	4.11	5.7	3.61	3.47	3.59	5.81	3.41	4.85	8.18	8.22	9.43	5.16	5.05667	3.55667	4.69	8.61	0.158953	-0.192991	-0.0357369	0.788489	0.613634	0.000720405	0.562926	0.923048	101244057		'LOC101244057'		mRNA	2	XM_004251708.4+++XM_026028574.1	coding	known	chr12	3285534	3293181
101244058	'LOC101244058'	96.96	83.67	94.8	208.92	223.35	205.73	111.19	158.01	144.78	200.08	197.63	196.49	144.72	140.63	143.69	91.81	212.667	137.993	198.067	143.013	1.40781	0.965692	1.22374	0.705512	2.77446e-47	1.62281e-13	9.47223e-08	4.40182e-38	101244058		'LOC101244058'		mRNA	1	XM_004251790.4	coding	known	chr12	4258454	4261552
101244059	'LOC101244059'	5.09	3.93	4.25	2.74	2.61	3.39	3.45	4.69	3.54	2.79	3.69	3.15	2.21	2.67	2.97	4.42333	2.91333	3.89333	3.21	2.61667	-0.417845	0.176107	-0.35866	-0.703325	0.186345	0.022276	0.619384	0.252293	101244059		'LOC101244059'		mRNA	1	NM_001310324.1	coding	known	chr12	5213990	5219119
101244060	'UBC11'	4.03	2.01	3.98	1.11	1.21	1	34.67	12.95	27.17	9.34	15.05	8.6	7.65	5.45	8.63	3.34	1.10667	24.93	10.9967	7.24333	-1.39036	3.26229	1.83891	1.19313	0.0107463	0.00152003	1.95741e-18	2.09302e-07	101244060		'UBC11'		mRNA	1	XM_004234480.4	coding	known	chr3	5002167	5004380
101244063	'LOC101244063'	9.43	10.55	8.08	11.21	10.92	9.98	8.66	6.16	6.32	11.05	11.78	10.97	12.2	11.85	10.23	9.35333	10.7033	7.04667	11.2667	11.4267	0.357452	-0.0720125	0.348831	0.303414	0.021458	0.0611923	0.770517	0.022279	101244063	K02835	'LOC101244063'		mRNA	3	NM_001328690.1+++XM_010319803.3+++XM_026029780.1	coding	known	chr3	50361671	50394296
101244064	'LOC101244064'	0	0	0.32	0	0.89	0.3	2.32	1.11	0.88	0.87	1.79	0.29	0.29	1.13	0.28	0.106667	0.396667	1.43667	0.983333	0.566667	2.15568	4.16269	3.35449	2.54318	0.472973	0.308209	0.0166862	0.100554	101244064		'LOC101244064'		mRNA	1	XM_010316234.3	coding	known	chr12	36462596	36463115
101244066	'LOC101244066'	10.47	11.26	10.43	8.88	11.05	10.35	8.15	6.54	6.55	11.12	11.19	11.77	8.62	11.59	9.78	10.72	10.0933	7.08	11.36	9.99667	0.100833	-0.250116	0.186245	-0.0501476	0.641875	0.847494	0.209077	0.282606	101244066		'LOC101244066'		mRNA	1	NM_001317370.1	coding	known	chr12	65180074	65185234
101244067	'LOC101244067'	3.57	4.09	4.99	2.49	1.88	1.43	0.54	0.77	0.48	0.84	2.36	1.81	0.94	1.36	0.92	4.21667	1.93333	0.596667	1.67	1.07333	-0.940633	-2.47561	-1.24617	-1.93511	9.79188e-05	2.63231e-15	1.04719e-17	6.77044e-05	101244067	K01115	'LOC101244067'		mRNA	1	XM_004235558.4	coding	known	chr3	71052108	71055959
101244069	'LOC101244069'	8.03	6.45	7.2	6.33	4.57	5.42	3.69	3.19	3.36	2.84	4.22	5.12	5.63	6.66	6.39	7.22667	5.44	3.41333	4.06	6.22667	-0.228223	-0.736564	-0.735532	-0.166622	0.318461	0.462686	0.000679005	0.00282943	101244069	K01867	'LOC101244069'		mRNA	1	NM_001348109.1	coding	known	chr12	65944995	65955309
101244070	'LOC101244070'	0	0	0.1	0.52	0.62	0.73	0.51	0.59	0.41	0.1	0.31	0.1	0	0.2	0	0.0333333	0.623333	0.503333	0.17	0.0666667	4.31072	4.08058	2.35184	0.957846	0.00940072	0.850805	0.0181703	0.355652	101244070		'LOC101244070'		mRNA	1	XM_004253285.1	coding	known	NW_020442662.1	80	976
101244071	'LOC101244071'	7.08	6.45	5.97	5.31	5.45	6.29	5.46	5.77	7.45	6.23	8.14	6.51	7.1	6.95	5.7	6.5	5.68333	6.22667	6.96	6.58333	-0.0180958	0.303128	0.255753	0.0942924	0.923692	0.607965	0.133332	0.106277	101244071	K13156	'LOC101244071'		mRNA	5	XM_004237454.4+++XM_010321512.3+++XM_010321513.3+++XM_010321514.3+++XM_010321515.3	coding	known	chr4	48182135	48189605
101244073	'LOC101244073'	4	3.63	3.51	2.71	2.71	2.44	1.19	1.25	1.39	1.52	1.61	2.11	2.96	3.18	2.83	3.71333	2.62	1.27667	1.74667	2.99	-0.319744	-1.19191	-0.988426	-0.270407	0.172607	0.241492	2.55972e-06	4.36608e-05	101244073	K03327	'LOC101244073'		mRNA	2	XM_004237912.3+++XM_010321891.3	coding	known	chr4	60866570	60870629
101244074	'LOC101244074'	60.5	58.02	59.3	55.99	73.46	64.88	28.8	39.56	32.26	174.29	188.13	168.86	68.67	57.58	62.57	59.2733	64.7767	33.54	177.093	62.94	0.310839	-0.474225	1.67324	0.126696	0.00954938	0.231958	0.00418506	2.19343e-99	101244074		'LOC101244074'		mRNA	1	XM_004238330.4	coding	known	chr4	65788709	65793125
101244075	'LOC101244075'	0.94	0.47	0.57	1.74	1.77	2.07	0.36	0.22	0.09	0.45	0.66	0.72	1.02	1.14	1.18	0.66	1.86	0.223333	0.61	1.11333	1.55336	-1.48599	-0.134861	0.797415	0.0001717	0.1073	0.0550185	0.848444	101244075	K00121	'LOC101244075'		mRNA	5	XM_004238484.4+++XM_026030810.1+++XM_026030811.1+++XM_026030812.1+++XM_026030813.1	coding	known	chr4	60605325	60613489
101244077	'LOC101244077'	6.58	5.14	6.91	8.7	9.12	10.08	8.32	8.94	6.76	1.44	1.55	1.64	2.82	3.12	2.91	6.21	9.3	8.00667	1.54333	2.95	0.765343	0.710083	-1.91034	-1.03092	1.46855e-06	9.01656e-08	0.000314109	1.16455e-18	101244077	K01213	'LOC101244077'		mRNA	1	XM_004239289.4	coding	known	chr5	57668	62422
101244079	'LOC101244079'	0.32	0.49	0.5	0.41	0.26	0.34	0.47	0.14	0.22	0.29	0.51	0.29	0.91	0.9	1.2	0.436667	0.336667	0.276667	0.363333	1.00333	-0.211898	-0.321744	-0.168789	1.24594	0.810983	0.0148898	0.723398	0.845531	101244079	K09580	'LOC101244079'		mRNA	1	XM_010323003.3	coding	known	chr5	66563608	66566695
101244080	'LOC101244080'	0.12	0.06	0	0.06	0.06	0	0.12	0.24	0.25	0.12	0.18	0.12	0.06	0.06	0.06	0.06	0.04	0.203333	0.14	0.06	-0.345087	2.1304	1.35416	0.0626569	0.912532	0.987889	0.193865	0.491043	101244080		'LOC101244080'		mRNA	1	XM_004239760.4	coding	known	chr5	65107313	65110338
101244082	'LOC101244082'	1.07	0.92	0.84	1.05	0.66	0.63	0.51	0.76	0.54	1.88	1.05	1.62	1.47	1.53	1.33	0.943333	0.78	0.603333	1.51667	1.44333	-0.092596	-0.298796	0.782432	0.653237	0.834279	0.0159556	0.455011	0.011971	101244082		'LOC101244082'		mRNA	1	XM_004240091.4	coding	known	chr5	59106878	59113444
101244083	'LOC101244083'	21.55	26.79	25.04	18.46	20.86	21.47	16.71	15.97	14.25	23.33	25.32	22.12	30	26.8	31.19	24.46	20.2633	15.6433	23.59	29.33	-0.0853327	-0.295002	0.0496229	0.312093	0.614101	0.0224341	0.0638032	0.774262	101244083		'LOC101244083'		mRNA	1	NM_001324523.1	coding	known	chr6	1303530	1308975
101244084	'LOC101244084'	1528.76	1481.66	1430.03	858.62	852.36	827.47	984.61	951.95	931.89	944.1	805.53	913.6	1153.29	1066.76	1122.54	1480.15	846.15	956.15	887.743	1114.2	-0.62377	-0.284605	-0.638976	-0.364674	5.1012e-18	9.41198e-07	0.00157736	2.75959e-12	101244084	K03231	'LOC101244084'		mRNA	1	XM_004240531.4	coding	known	chr6	4378307	4380830
101244085	'CRF6'	10.65	9.92	10.72	4.98	3.54	4.01	24.64	19.67	19.51	3.87	3.84	4.12	6.23	6.98	7.29	10.43	4.17667	21.2733	3.94333	6.83333	-1.13732	1.37005	-1.30462	-0.563105	2.65257e-11	0.000227422	3.89041e-24	4.00773e-16	101244085		'CRF6'	SlERF-G4	mRNA	1	XM_004241080.4	coding	known	chr6	35643845	35645692
101244086	'LOC101244086'	0.92	0.97	0.86	3.89	4.59	5.14	3.88	2.88	3.91	4.4	5.03	4.33	1.13	0.92	0.96	0.916667	4.54	3.55667	4.58667	1.00333	2.4853	2.28979	2.41278	0.167643	2.93749e-27	0.701831	4.0146e-20	5.10395e-27	101244086	K11252	'LOC101244086'		mRNA	1	XM_004241246.4	coding	known	chr6	46439746	46442285
101244087	'LOC101244087'	6.32	5.93	6.67	3.23	2.98	3.09	3.35	3.47	3.67	5.29	5.11	4.87	5.56	6.06	6.29	6.30667	3.1	3.49667	5.09	5.97	-0.843302	-0.507659	-0.214223	-0.0373008	2.13354e-07	0.864314	0.00445066	0.200805	101244087	K21843	'LOC101244087'		mRNA	1	XM_004241585.4	coding	known	chr6	42989557	42995687
101244088	'LOC101244088'	0.55	1.32	0.73	0.82	0.73	0.25	0.24	0	0.49	0.08	0.32	0.08	0.24	0	0.31	0.866667	0.6	0.243333	0.16	0.183333	-0.338752	-1.48079	-2.32117	-2.16996	0.735015	0.0409451	0.18013	0.0277035	101244088		'LOC101244088'		mRNA	1	XM_004241922.4	coding	known	chr6	39229766	39231248
101244091	'LOC101244091'	1.18	0.92	0.72	2.27	2.61	2.63	7.34	6.91	8.22	3.82	4.19	3.44	3.03	2.69	2.76	0.94	2.50333	7.49	3.81667	2.82667	1.63471	3.30867	2.17666	1.62477	3.16804e-10	2.88201e-11	5.39281e-47	7.88357e-21	101244091		'LOC101244091'		mRNA	4	XM_004242503.4+++XM_010324822.3+++XM_019214410.2+++XM_026031761.1	coding	known	chr6	48185614	48190727
101244094	'LOC101244094'	101.28	88.74	98.47	51.76	63.7	62.82	36.84	33.32	39.07	28.9	31.36	31.39	49.35	47.96	45.99	96.1633	59.4267	36.41	30.55	47.7667	-0.508794	-1.05326	-1.55564	-0.963023	7.87279e-06	4.62699e-27	1.36079e-18	9.49027e-60	101244094	K14455	'LOC101244094'		mRNA	1	NM_001310147.1	coding	known	chr7	63447570	63451860
101244095	'LOC101244095'	3.83	6.81	7.08	23.05	25.11	20.28	6.64	8.96	5.76	10.84	8.9	10.7	15.82	18.5	22.84	5.90667	22.8133	7.12	10.1467	19.0533	2.13447	0.617042	0.878575	1.73468	8.34805e-30	1.10624e-15	0.0351967	7.32598e-05	101244095	K22683	'LOC101244095'		mRNA	1	XM_004243557.3	coding	known	chr7	58344764	58347027
101244096	'LOC101244096'	0	0.05	0.1	0.15	0.1	0.05	0	0.1	0.2	0.15	0.1	0.25	0.75	0.79	0.44	0.05	0.1	0.1	0.166667	0.66	1.24379	1.41785	1.86558	3.80014	0.561608	0.0010381	0.53063	0.279244	101244096	K01213	'LOC101244096'		mRNA	1	XM_010325834.2	coding	known	chr7	53959942	53961862
101244097	'LOC101244097'	19.59	20.89	22.52	23.09	20.84	21.9	9.46	8.27	7.94	13.07	10.99	9.65	20.79	23.29	23.13	21	21.9433	8.55667	11.2367	22.4033	0.244922	-0.953797	-0.808315	0.13397	0.0347103	0.322153	6.98158e-12	5.37664e-08	101244097	K04733	'LOC101244097'		mRNA	2	NM_001310325.1+++XM_010326034.3	coding	known	chr7	66416772	66421973
101244100	'LOC101244100'	74.29	73.66	81.33	47.24	51.49	57.81	62.22	43.08	58.7	41.51	51.29	49.39	35.55	22.2	23.77	76.4267	52.18	54.6667	47.3967	27.1733	-0.366684	-0.141764	-0.592097	-1.4477	0.000405875	2.99586e-20	0.414176	1.33809e-08	101244100		'LOC101244100'		mRNA	1	XM_004245164.4	coding	known	chr8	56477771	56479587
101244101	'LOC101244101'	0.04	0	0.07	0.04	0	0	0	0	0.04	0	0	0.04	0.07	0.04	0	0.0366667	0.0133333	0.0133333	0.0133333	0.0366667	-1.24039	-1.10904	-1.35783	0.0577401	0.734131	0.989785	0.760666	0.70261	101244101		'LOC101244101'		mRNA	1	XM_004245245.4	coding	known	chr8	57999357	58001914
101244102	'LOC101244102'	2.75	2.54	1.83	2.11	1.98	2.05	1.49	0.9	1.32	2.11	2.36	1.62	2.45	1.94	1.7	2.37333	2.04667	1.23667	2.03	2.03	-0.047352	-0.579581	-0.145617	-0.201934	0.859029	0.437945	0.0352094	0.583798	101244102	K15601	'LOC101244102'		mRNA	15	XM_010326749.3+++XM_019215283.2+++XM_019215284.2+++XM_026032290.1+++XM_026032291.1+++XM_026032292.1+++XM_026032293.1+++XM_026032294.1+++XM_026032295.1+++XM_026032296.1+++XM_026032297.1+++XM_026032298.1+++XM_026032299.1+++XM_026032300.1+++XM_026032301.1	coding	known	chr8	54169024	54209004
101244103	'LOC101244103'	2.52	2.28	2.14	4.37	3.23	3.79	2.84	4.52	3.97	4.86	5.09	3.56	3.88	3.33	4.22	2.31333	3.79667	3.77667	4.50333	3.81	0.893393	1.0582	1.05794	0.763336	1.03753e-05	0.000200749	3.88843e-05	7.47783e-07	101244103		'LOC101244103'		mRNA	1	XM_004245427.4	coding	known	chr8	65672182	65677173
101244104	'LOC101244104'	32.94	27.09	31.14	34.21	27.89	33.42	23.49	19.49	22.97	25.71	28.14	27.66	31.52	35.06	26.73	30.39	31.84	21.9833	27.17	31.1033	0.249697	-0.10981	-0.0623634	0.0753583	0.0473775	0.658439	0.502542	0.668671	101244104	K05293	'LOC101244104'		mRNA	2	NM_001322083.1+++XM_026032264.1	coding	known	chr8	63825872	63832422
101244105	'LOC101244105'	71.07	67.75	79.68	53.87	45.59	51.57	67.47	56.79	58.75	74.15	80.65	75.97	80.04	79.27	72.05	72.8333	50.3433	61.0033	76.9233	77.12	-0.348172	0.0912982	0.179694	0.13083	0.000661612	0.235269	0.507078	0.0842688	101244105		'LOC101244105'		mRNA	1	NM_001318123.1	coding	known	chr1	6958705	6965606
101244106	'LOC101244106'	46.15	46.81	44.9	72.75	72.77	73.25	72.1	88.86	90.42	57.82	54.9	63.33	43.33	43.41	40.58	45.9533	72.9233	83.7933	58.6833	42.44	0.847057	1.21466	0.447484	-0.0740056	7.10209e-29	0.449094	2.56929e-17	8.30944e-07	101244106	K01868	'LOC101244106'		mRNA	1	XM_004246016.4	coding	known	chr8	58766801	58781071
101244107	'LOC101244107'	103.08	102.14	97.75	69.75	75.94	74.22	71.96	61.91	52.94	58.64	51.96	65.51	59.97	61.36	71.87	100.99	73.3033	62.27	58.7033	64.4	-0.27057	-0.339999	-0.673155	-0.588293	0.00841539	1.03331e-07	0.0126286	3.91395e-09	101244107	K04797	'LOC101244107'		mRNA	1	NM_001318130.1	coding	known	chr1	2320511	2324564
101244110	'LOC101244110'	2.03	1.97	2.08	2.31	2.39	2.54	1.42	1.46	1.15	1.74	2	2.22	2.24	2.01	2.19	2.02667	2.41333	1.34333	1.98667	2.14667	0.430019	-0.25805	0.064311	0.121812	0.0401888	0.644341	0.33521	0.826486	101244110		'LOC101244110'		mRNA	1	XM_004246430.4	coding	known	chr9	3668854	3672874
101244112	'LOC101244112'	0.15	0.09	0.15	0.59	0.63	0.8	0.76	0.77	0.5	0.44	0.5	0.62	0.45	0.27	0.17	0.13	0.673333	0.676667	0.52	0.296667	2.54909	2.71099	2.08774	1.21377	5.27316e-06	0.128515	1.24848e-06	0.000614948	101244112	K05391	'LOC101244112'		mRNA	1	XM_004246867.4	coding	known	chr9	1373824	1377325
101244113	'LOC101244113'	20.46	18.86	20.33	16.4	15.71	16.46	17.46	12.74	14.22	10.04	10.8	15.21	23.4	22.71	22.84	19.8833	16.19	14.8067	12.0167	22.9833	-0.118736	-0.102762	-0.635661	0.246165	0.27861	0.0100863	0.524793	4.35403e-05	101244113	K00688	'LOC101244113'		mRNA	3	URS0000ECC8B2+++XM_004246924.4+++XM_026033100.1	coding	known	chr9	26805644	26820752
101244115	'LOC101244115'	30.58	31.07	32.96	34.46	35.89	36.54	33.7	29.82	29.28	37.21	35.79	37.22	29.28	30.37	29.16	31.5367	35.63	30.9333	36.74	29.6033	0.358611	0.31377	0.317151	-0.0480191	0.000105676	0.6932	0.00401111	0.000690169	101244115	K11583	'LOC101244115'		mRNA	1	XM_004229160.4	coding	known	chr1	76035239	76045604
101244117	'LOC101244117'	135.91	132.22	139.75	118.43	116.09	116.61	106.95	93.92	93.49	94.72	100.47	99.66	102.99	108.36	104.12	135.96	117.043	98.12	98.2833	105.157	-0.0291519	-0.119773	-0.365273	-0.319006	0.780903	4.62282e-05	0.256526	4.34614e-06	101244117	K03943	'LOC101244117'		mRNA	1	NM_001324536.1	coding	known	chr9	64333669	64341878
101244118	'LOC101244118'	38	36.46	39.52	25.86	22.65	27.58	18.23	17.13	15.48	25.65	25.79	27	37.33	38.18	43.12	37.9933	25.3633	16.9467	26.1467	39.5433	-0.396661	-0.811419	-0.434987	0.111687	0.000757037	0.408201	2.53761e-10	8.05461e-05	101244118	K00472	'LOC101244118'		mRNA	1	XM_004229434.4	coding	known	chr1	79623281	79631762
101244119	'LOC101244119'	21.1	28.32	24.88	35.4	36.15	32.43	22.78	26.23	19.84	24.89	22.9	26.9	29.78	34.16	31.59	24.7667	34.66	22.95	24.8967	31.8433	0.67486	0.254075	0.117614	0.423882	3.4423e-06	0.00592378	0.226637	0.532667	101244119		'LOC101244119'		mRNA	2	XM_004247446.4+++XM_010328328.3	coding	known	chr9	66013099	66018286
101244120	'LOC101244120'	11.92	13.61	10.16	16.23	13.96	15.54	13.17	11.99	10.44	6.73	7.08	11.23	10.84	10.43	12.66	11.8967	15.2433	11.8667	8.34667	11.31	0.544614	0.352608	-0.406088	-0.0153708	0.00290197	0.958579	0.102476	0.123756	101244120	K07447	'LOC101244120'		mRNA	1	XM_004229737.4	coding	known	chr1	84465393	84468255
101244121	'LOC101244121'	20.07	23.6	21.57	23.74	22.55	25.52	20.67	18.96	22.76	33.68	29.7	33.86	30.18	30.3	28.46	21.7467	23.9367	20.7967	32.4133	29.6467	0.317986	0.27705	0.670726	0.487039	0.0029675	8.55763e-07	0.0552153	6.38996e-10	101244121		'LOC101244121'		mRNA	1	XM_004229824.4	coding	known	chr1	85446027	85456642
101244123	'LOC101244123'	314.06	304.44	330.14	182.38	168.38	181.76	195.83	183.93	186.68	297.59	282.99	285.16	409.53	361.04	408.63	316.213	177.507	188.813	288.58	393.067	-0.647484	-0.392912	-0.029459	0.364422	8.10709e-20	3.11841e-05	1.14173e-05	0.776704	101244123	K09584	'LOC101244123'		mRNA	1	NM_001317793.1	coding	known	chr1	90263894	90270055
101244124	'LOC101244124'	138.52	138.59	155.77	121.77	127.66	111.83	57.72	59.8	48.23	183.22	169.92	155.23	201.18	220.39	222.56	144.293	120.42	55.25	169.457	214.71	-0.0685659	-1.02476	0.341999	0.632551	0.572842	1.45386e-12	5.61009e-16	0.00121026	101244124		'LOC101244124'		mRNA	1	XM_004230327.3	coding	known	chr1	91098912	91101271
101244125	'LOC101244125'	2.75	2.54	3.2	1.4	1.65	2.06	1.74	1.41	2.17	2.36	1.46	2.36	2.12	2.85	2.55	2.83	1.70333	1.77333	2.06	2.50667	-0.542329	-0.317215	-0.349082	-0.116005	0.174916	0.800302	0.455807	0.401278	101244125	K08288	'LOC101244125'		mRNA	1	XM_010328786.3	coding	known	chr10	2218381	2222030
101244126	'LOC101244126'	2.66	2.48	2.75	2.13	1.69	2.01	1.35	0.42	0.92	1.18	1.4	1.2	2	2.27	1.25	2.63	1.94333	0.896667	1.26	1.84	-0.251722	-1.30053	-0.98393	-0.467883	0.494877	0.210251	0.00221132	0.00463645	101244126	K03453	'LOC101244126'		mRNA	2	XM_019211794.2+++XM_019211795.2	coding	known	chr1	92061353	92064723
101244128	'LOC101244128'	2.13	1.17	2.26	2.85	2.77	2.05	4.74	3.09	2.64	1.9	3.43	1.91	1.81	1.03	1.96	1.85333	2.55667	3.49	2.41333	1.6	0.656872	1.26802	0.493786	-0.140549	0.0953151	0.82008	0.000773596	0.276966	101244128		'LOC101244128'		mRNA	2	XM_004230585.4+++XM_019211855.2	coding	known	chr1	94084258	94087691
101244129	'LOC101244129'	12.99	13.84	16.31	15.88	15.96	17.46	68.95	45.56	50.44	54.82	57.78	41.78	29.08	27	26.39	14.38	16.4333	54.9833	51.46	27.49	0.377341	2.28448	1.94186	0.994824	0.0266372	4.76568e-12	1.52773e-40	3.16239e-33	101244129		'LOC101244129'		mRNA	2	XM_004230663.4+++XM_010316890.3	coding	known	chr1	94757653	94760598
101244131	'LOC101244131'	28.55	30.85	34.45	22.77	20.92	18.99	46.81	51.12	50.22	52.49	69.91	57.44	38.86	36.58	40.39	31.2833	20.8933	49.3833	59.9467	38.61	-0.387501	1.02843	1.05059	0.368507	0.00954521	0.0054393	6.07667e-13	4.65071e-14	101244131		'LOC101244131'		mRNA	1	XM_004230922.4	coding	known	chr1	96843284	96844205
101244132	'LOC101244132'	136.99	118.67	127.09	160.02	148.74	150.15	104.6	98.94	111.05	89.43	90.81	94.51	79.8	81.53	79.73	127.583	152.97	104.863	91.5833	80.3533	0.443498	0.0537214	-0.373944	-0.617938	2.38412e-07	5.06638e-13	0.722096	3.46193e-05	101244132	K02147	'LOC101244132'		mRNA	2	NM_001317773.1+++XM_010329094.3	coding	known	chr10	57122249	57132362
101244133	'LOC101244133'	0.1	0.12	0.15	0.07	0.07	0.02	0.02	0.03	0.04	0.22	0.09	0.12	0.09	0.12	0.08	0.123333	0.0533333	0.03	0.143333	0.0966667	-1.0451	-1.75149	0.31731	-0.309711	0.350441	0.780655	0.135647	0.751159	101244133		'LOC101244133'		mRNA	1	XM_010314776.3	coding	known	chr1	89709616	89713282
101244134	'LOC101244134'	17.49	17.45	18.83	20.65	17.1	18.38	20.77	20.74	19.62	19.36	18.63	18.38	19.76	20.92	20.54	17.9233	18.71	20.3767	18.79	20.4067	0.241792	0.50366	0.173453	0.238656	0.042254	0.0327168	3.60447e-05	0.146722	101244134	K03842	'LOC101244134'		mRNA	2	XM_004249092.3+++XM_026027743.1	coding	known	chr10	60421371	60427908
101244135	'LOC101244135'	39.03	37.4	39.45	39.86	37.83	40.08	24.99	19.05	20.03	28.59	26.96	34.51	31.98	32.59	33.06	38.6267	39.2567	21.3567	30.02	32.5433	0.207948	-0.510363	-0.263714	-0.198891	0.0351728	0.0526284	9.32478e-05	0.0392969	101244135	K21407	'LOC101244135'		mRNA	1	NM_001317795.1	coding	known	chr10	61246566	61249884
101244137	'LOC101244137'	48	46.04	48.54	43.1	41.84	38.86	31	27.27	30.83	42.88	43	43.82	51.69	53.09	49.72	47.5267	41.2667	29.7	43.2333	51.5	-0.021596	-0.33789	-0.0337037	0.158863	0.858764	0.0626156	0.00195278	0.752572	101244137	K20298	'LOC101244137'		mRNA	3	NM_001317790.1+++XM_026029032.1+++XM_026029033.1	coding	known	chr2	55352284	55369405
101244138	'CPT4'	8.93	8.68	9.04	8.13	8.64	9.89	13.19	12.71	10.16	7.08	9.24	9.87	8.12	7.96	9.56	8.88333	8.88667	12.02	8.73	8.54667	0.185503	0.78468	0.0742151	-0.00572725	0.323442	0.986144	3.13732e-06	0.747569	101244138	K11778	'CPT4'		mRNA	1	NM_001317797.1	coding	known	chr10	64558372	64560918
101244139	'LOC101244139'	582.87	657.72	622.43	812.46	929.52	741.21	473.36	473.88	401.5	390.49	337.63	340.25	739.44	638.08	815.29	621.007	827.73	449.58	356.123	730.937	0.610526	-0.100415	-0.688215	0.299837	1.45386e-08	0.00849435	0.454666	1.76748e-12	101244139		'LOC101244139'		mRNA	1	XM_004231985.4	coding	known	chr2	52950695	52951859
101244140	'LOC101244140'	3.09	2.25	3.15	3.06	2.81	3.2	4.26	4.19	3.72	11.85	11.16	8.03	19.15	17.9	18.39	2.83	3.02333	4.05667	10.3467	18.48	0.282257	0.87282	1.97606	2.75978	0.393109	8.34275e-53	0.00137269	2.16266e-16	101244140		'LOC101244140'		mRNA	1	XM_004249923.3	coding	known	chr11	1515983	1520454
101244141	'LOC101244141'	69.61	127.1	110.43	83.04	73.21	71.11	36.58	30.51	31.93	52.76	51.3	62.42	620.61	778.02	738.47	102.38	75.7867	33.0067	55.4933	712.367	-0.245117	-1.28036	-0.777795	2.85373	0.213027	5.14731e-61	9.50706e-10	3.54037e-05	101244141	K00430	'LOC101244141'		mRNA	2	URS0000EDBB78+++XM_004232393.4	coding	known	chr2	48518029	48519738
101244142	'LOC101244142'	108.65	144.13	158.79	501.87	574.85	505.37	152.71	188.16	138.21	132.94	110.45	131.91	233.31	259.43	313.55	137.19	527.363	159.693	125.1	268.763	2.13231	0.574608	-0.029192	1.02271	1.32126e-64	8.7221e-12	0.00250198	0.874208	101244142	K15104	'LOC101244142'		mRNA	1	XM_004250092.4	coding	known	chr11	3562933	3564364
101244144	'LOC101244144'	37.09	36.46	37.4	40.74	47.18	45.97	22.49	24.55	19.08	23.45	26.27	22.37	28.74	28.1	30.98	36.9833	44.63	22.04	24.03	29.2733	0.460165	-0.390929	-0.517853	-0.283254	4.67944e-05	0.0138002	0.0101489	1.32336e-05	101244144	K10523	'LOC101244144'		mRNA	1	NM_001318228.1	coding	known	chr11	5640554	5643582
101244145	'LOC101244145'	20.22	23.56	20.12	24.03	27.2	30.52	15.72	14.42	14.95	6.88	5.69	11.2	8.42	9.91	11.69	21.3	27.25	15.03	7.92333	10.0067	0.540341	-0.154014	-1.3272	-1.03939	8.9889e-05	1.13949e-10	0.347896	1.77927e-09	101244145		'LOC101244145'		mRNA	1	XM_004232632.4	coding	known	chr2	45766885	45768334
101244147	'LOC101244147'	5.47	6.2	6.02	4.62	4.16	4.96	6.64	4.05	4.4	4.54	5.48	5.53	4.75	4.33	5.86	5.89667	4.58	5.03	5.18333	4.98	-0.176624	0.109707	-0.06134	-0.172756	0.439679	0.473809	0.70825	0.811338	101244147		'LOC101244147'		mRNA	6	XM_004232718.4+++XM_010318331.3+++XM_010318332.3+++XM_019212343.2+++XM_019212344.2+++XM_026029417.1	coding	known	chr2	44736161	44739078
101244148	'LOC101244148'	13.28	15.99	14.75	15.02	12.04	13.09	13.51	10.49	13.47	11.25	13.84	14.15	13.88	14.32	12.31	14.6733	13.3833	12.49	13.08	13.5033	-0.00824747	0.120538	-0.050293	-0.0654739	0.960936	0.709067	0.51286	0.787665	101244148	K03144	'LOC101244148'		mRNA	3	XM_004232807.4+++XM_010318440.2+++XM_019212305.2	coding	known	chr2	43680844	43687582
101244150	'LOC101244150'	13.93	11.81	15.29	6.41	4.85	4.78	6.84	5.48	4	2.05	1.65	2.07	4.52	3.4	3.86	13.6767	5.34667	5.44	1.92333	3.92667	-1.17275	-0.992752	-2.73149	-1.75674	6.78854e-13	5.67298e-26	1.71356e-06	1.48817e-49	101244150		'LOC101244150'		mRNA	1	XM_004232982.4	coding	known	chr2	42250319	42254902
101244151	'LOC101244151'	11.26	16.88	13.84	7.12	8.28	8.1	7.91	5.92	6.69	6.26	7.07	6.05	14.06	11.28	12.6	13.9933	7.83333	6.84	6.46	12.6467	-0.643911	-0.675386	-1.00385	-0.0805289	0.00232403	0.762842	0.00362641	2.68053e-06	101244151	K03189	'LOC101244151'		mRNA	2	NM_001329470.1+++XM_010318627.3	coding	known	chr2	40912333	40916093
101244153	'LOC101244153'	36.69	32.23	37.38	44.44	36.55	36.51	40.26	39.99	39.48	25.93	26.28	26.64	22.85	22.11	24.29	35.4333	39.1667	39.91	26.2833	23.0833	0.323258	0.531375	-0.32293	-0.562568	0.0137075	1.05422e-05	5.19803e-05	0.0114095	101244153	K00472	'LOC101244153'		mRNA	2	NM_001309797.1+++XM_019211960.2	coding	known	chr2	36416800	36422470
101244154	'ABCG27'	0	0.02	0	0	0	0	0	0	0	0.02	0	0	0	0	0	0.00666667	0	0	0.00666667	0	-0.718141	-0.581644	0.131544	-0.899138	0.900569	0.871831	0.914504	0.977165	101244154		'ABCG27'	SlABCG27	mRNA	1	XM_004250874.4	coding	known	chr11	51091344	51102639
101244155	'LOC101244155'	107.59	114	122.59	32.1	33.15	38	73.01	59.47	73.22	90.92	89.75	80.3	69.68	71.78	74.31	114.727	34.4167	68.5667	86.99	71.9233	-1.55274	-0.396594	-0.298966	-0.626473	6.92199e-60	3.28161e-13	0.00158904	0.0027469	101244155	K12449	'LOC101244155'		mRNA	1	NM_001309800.1	coding	known	chr11	52802233	52807262
101244156	'LOC101244156'	108.53	111.27	107.74	83.78	91.34	86.77	94.7	76.02	75.6	94.94	79.52	97.13	96.55	102.31	113.04	109.18	87.2967	82.1067	90.53	103.967	-0.119799	-0.0328621	-0.144636	0.0094235	0.332185	0.953246	0.836199	0.283125	101244156	K03008	'LOC101244156'		mRNA	1	NM_001309801.1	coding	known	chr11	54816376	54819223
101244158	'LOC101244158'	24.05	15.2	28.05	12.66	8.08	11.05	2.76	4.33	5.12	13.32	19.81	18.6	15.08	19.17	19.13	22.4333	10.5967	4.07	17.2433	17.7933	-0.896956	-2.10192	-0.281901	-0.28468	3.53642e-05	0.226525	3.74226e-13	0.249584	101244158		'LOC101244158'		mRNA	1	XM_004251334.4	coding	known	chr11	53360738	53362417
101244159	'LOC101244159'	6.11	8.89	8.95	20.85	18.5	17.61	13.42	12.92	8.42	32.97	35.75	28.56	24.92	30.79	28.68	7.98333	18.9867	11.5867	32.4267	28.13	1.46006	0.931939	2.15784	1.9097	1.28672e-09	1.71074e-17	0.00290462	9.51805e-23	101244159		'LOC101244159'		mRNA	1	NM_001309802.1	coding	known	chr12	346588	347715
101244161	'LOC101244161'	4.14	3.88	3.49	4.63	4.56	4.48	4.22	4.82	5.61	2.94	3.83	3.55	4.48	4.22	3.5	3.83667	4.55667	4.88333	3.44	4.06667	0.421892	0.682806	-0.0536942	0.139767	0.010007	0.507559	0.000552334	0.826505	101244161		'LOC101244161'		mRNA	3	XM_019211304.2+++XM_019211305.2+++XM_026028561.1	coding	known	chr12	2714574	2719405
101244162	'LOC101244162'	30.79	40.12	38.49	11.06	8.12	13.1	16.79	13.39	15.92	10.74	13.96	13.84	14.3	9.36	12.62	36.4667	10.76	15.3667	12.8467	12.0933	-1.57729	-0.897088	-1.40352	-1.5406	2.40468e-21	9.73763e-20	1.66518e-08	1.238e-20	101244162	K00430	'LOC101244162'		mRNA	1	NM_001309805.1	coding	known	chr3	8111064	8113956
101244163	'LOC101244163'	33.42	35.71	35.22	29.02	26.99	29.23	29.36	25.16	25.03	34.9	37.49	35.45	29.35	29.16	28.67	34.7833	28.4133	26.5167	35.9467	29.06	-0.105518	-0.0410017	0.150724	-0.207353	0.398578	0.0629094	0.797055	0.18737	101244163		'LOC101244163'		mRNA	1	NM_001309806.1	coding	known	chr3	36610913	36621522
101244164	'LOC101244164'	0.26	0.2	0.2	0.12	0.03	0.03	0.03	0.03	0.09	0.09	0.03	0.03	0.18	0.09	0.17	0.22	0.06	0.05	0.05	0.146667	-1.70203	-1.8119	-2.06907	-0.554542	0.143054	0.597711	0.122962	0.0750062	101244164		'LOC101244164'		mRNA	1	XM_004252297.4	coding	known	chr12	60083449	60095273
101244165	'LOC101244165'	92.18	84.31	89.2	96.38	92.74	92.12	81.7	76.53	78	70.63	68.07	77.67	67.68	69.99	68.68	88.5633	93.7467	78.7433	72.1233	68.7833	0.268742	0.18314	-0.193311	-0.31288	0.00240237	0.000450421	0.0939315	0.0619048	101244165	K01057	'LOC101244165'		mRNA	1	NM_001309807.1	coding	known	chr3	53929831	53934074
101244166	'LOC101244166'	0.33	0.25	0.34	0.09	0.09	0.09	0.13	0.04	0.04	0.08	0	0	0.17	0.13	0.17	0.306667	0.09	0.07	0.0266667	0.156667	-1.63178	-1.77273	-3.32636	-0.938624	0.15108	0.369051	0.136414	0.0288166	101244166	K00079	'LOC101244166'		mRNA	1	XM_019211336.2	coding	known	chr12	58476897	58480142
101244167	'LOC101244167'	35.57	26.94	30.03	22.03	30.19	27.75	462.49	399.94	375.54	1350.29	1311.84	1110.85	1461.72	1419.87	1389.37	30.8467	26.6567	412.657	1257.66	1423.65	-0.00694397	4.12	5.47358	5.6064	0.975853	0	7.96061e-194	0	101244167		'LOC101244167'		mRNA	1	XM_004235145.4	coding	known	chr3	56913545	56914240
101244168	'LOC101244168'	13.73	13.39	15.23	19.4	17.73	16.37	15.2	12.45	15.92	15.75	12.84	14.41	9.24	8.39	11.4	14.1167	17.8333	14.5233	14.3333	9.67667	0.5262	0.398124	0.129308	-0.488966	0.000479704	0.00972133	0.0272141	0.502681	101244168		'LOC101244168'		mRNA	2	XM_004235885.4+++XM_026030155.1	coding	known	chr3	67802836	67805073
101244170	'LOC101244170'	18.34	20.52	19.77	19.58	17.57	20.29	14.55	14.86	12.41	18	18.24	18.79	18.09	19.81	19.8	19.5433	19.1467	13.94	18.3433	19.2333	0.160707	-0.125463	0.0185233	0.0377442	0.340843	0.863148	0.536952	0.921115	101244170	K21751	'LOC101244170'		mRNA	2	XM_004236052.4+++XM_010320603.3	coding	known	chr3	65876634	65880028
101244171	'LOC101244171'	4.36	4.11	4.93	4.65	3.72	5.3	4.5	3.61	4.67	7.63	8.37	6.85	9.86	9.62	7.76	4.46667	4.55667	4.26	7.61667	9.08	0.206755	0.270541	0.865002	1.06375	0.340667	3.07753e-11	0.208825	1.51176e-07	101244171		'LOC101244171'		mRNA	1	XM_004236136.4	coding	known	chr3	64965899	64969808
101244173	'LOC101244173'	3.08	2.95	3.12	1.27	1.57	1.62	2.94	1.98	2.32	2.54	2.64	2.74	2.28	2.63	1.98	3.05	1.48667	2.41333	2.64	2.29667	-0.858724	-0.00484518	-0.128837	-0.383587	0.000331687	0.100524	0.98564	0.604225	101244173		'LOC101244173'		mRNA	3	XM_004236219.4+++XM_010320716.3+++XM_010320717.3	coding	known	chr3	64163020	64168974
101244174	'LOC101244174'	11.07	9.63	12.98	5.64	5.88	6.51	3.95	4.17	2.38	2.22	1.14	2.94	3.55	3.62	5.35	11.2267	6.01	3.5	2.1	4.17333	-0.701196	-1.30537	-2.2967	-1.35241	0.00600807	1.7938e-06	2.31496e-05	2.14843e-11	101244174		'LOC101244174'		mRNA	1	XM_004236304.4	coding	known	chr3	63169040	63172046
101244175	'LOC101244175'	3.52	2.51	4.78	5.95	2.33	4.56	0.94	1.68	0.66	1.87	2.21	2.94	8.42	7.9	8.5	3.60333	4.28	1.09333	2.34	8.27333	0.431991	-1.35492	-0.517159	1.25616	0.293903	1.15507e-06	0.00400245	0.183459	101244175		'LOC101244175'		mRNA	1	XM_004236453.4	coding	known	chr3	66178841	66181105
101244176	'LOC101244176'	6.46	7.59	6.39	7.77	8.95	8.11	8.49	9.29	7.85	3.98	3.15	5.15	0.95	1.08	1.43	6.81333	8.27667	8.54333	4.09333	1.15333	0.460345	0.665439	-0.643549	-2.52408	0.000385077	5.48583e-47	5.7197e-06	0.00043656	101244176	K03403	'LOC101244176'		mRNA	1	XM_004236562.4	coding	known	chr4	6034401	6040307
101244177	'LOC101244177'	0.5	1.09	0.39	0.24	0.12	0.21	0.13	0.05	0.1	0.18	0.19	0.18	0.03	0.09	0.11	0.66	0.19	0.0933333	0.183333	0.0766667	-1.59313	-2.49889	-1.74043	-2.99111	0.00389279	3.78324e-06	0.00011803	0.00127335	101244177		'LOC101244177'		mRNA	2	XM_010320932.3+++XM_010320933.3	coding	known	chr4	4642559	4650389
101244178	'LOC101244178'	11.97	11.28	12.3	9.33	7.45	8.28	12.45	9.56	9.74	11.48	13.77	12.71	12.83	14.48	13.23	11.85	8.35333	10.5833	12.6533	13.5133	-0.309869	0.16927	0.189037	0.24243	0.0467276	0.0852013	0.332709	0.213203	101244178	K17193	'LOC101244178'		mRNA	4	XM_004236726.4+++XM_004236727.4+++XM_010320969.3+++XM_019213293.2	coding	known	chr4	3400080	3406119
101244180	'LOC101244180'	0	0	0	1.05	0.82	0.59	0.27	0.35	0.41	0.18	0.27	0.22	0.04	0	0.09	0	0.82	0.343333	0.223333	0.0433333	6.85443	5.77032	4.89599	2.50439	7.74965e-07	0.542882	0.0002384	0.00601276	101244180	K05909	'LOC101244180'		mRNA	4	XM_010321408.3+++XM_010321409.3+++XM_019213572.2+++XM_019213573.2	coding	known	chr4	55086108	55088090
101244182	'LOC101244182'	1.84	1.97	2.89	2.54	3.32	3.12	2.57	3.22	2.14	3.17	3.65	4.61	1.56	2.4	2.27	2.23333	2.99333	2.64333	3.81	2.07667	0.610383	0.594267	0.869635	-0.0555489	0.049225	0.897711	0.0852665	0.00315524	101244182		'LOC101244182'		mRNA	1	XM_004237747.4	coding	known	chr4	58562923	58564593
101244183	'LOC101244183'	11.34	10.07	11.18	5.18	4.83	5.55	6.04	6.73	5.94	11.19	12.06	12.75	11.51	12.3	12.67	10.8633	5.18667	6.23667	12	12.16	-0.886761	-0.4584	0.236917	0.203074	6.65379e-12	0.113176	0.00262843	0.0590755	101244183		'LOC101244183'		mRNA	1	XM_004238845.4	coding	known	chr5	3085267	3088225
101244185	'LOC101244185'	14.12	18.27	19.32	10.2	8.04	10.06	32.97	44.82	38.45	39.28	37.79	31.88	18.41	26.35	23.3	17.2367	9.43333	38.7467	36.3167	22.6867	-0.660643	1.5315	1.1846	0.448673	3.13638e-05	0.0101972	5.75051e-16	2.21039e-16	101244185		'LOC101244185'		mRNA	3	XM_004239087.4+++XM_010322636.3+++XM_010322637.3	coding	known	chr5	6959484	6965699
101244187	'LOC101244187'	18.62	19.91	19.94	24.09	19.45	21.33	15.3	16.72	14.4	20.61	22.26	22.49	24.92	26	25.8	19.49	21.6233	15.4733	21.7867	25.5733	0.329786	0.0105792	0.255532	0.433666	0.00336304	5.44156e-06	0.946454	0.0134072	101244187		'LOC101244187'		mRNA	1	XM_004239230.4	coding	known	chr5	22080326	22083579
101244188	'LOC101244188'	6.03	6.39	5.76	8.67	7.52	8.79	4.3	5.42	7.16	5.55	7.54	6.91	6.22	6.53	5.18	6.06	8.32667	5.62667	6.66667	5.97667	0.636151	0.239987	0.22645	0.0135494	1.45172e-08	0.940136	0.327659	0.130011	101244188	K17964	'LOC101244188'		mRNA	2	XM_004239430.4+++XM_010322630.3	coding	known	chr5	6468479	6474900
101244189	'LOC101244189'	0.79	0.77	0.63	0.45	0.49	0.75	0.38	0.3	0.41	0.4	0.61	0.6	0.88	0.56	0.81	0.73	0.563333	0.363333	0.536667	0.75	-0.249022	-0.726696	-0.397322	0.113293	0.602548	0.827094	0.0961243	0.361751	101244189		'LOC101244189'		mRNA	3	XM_010323120.3+++XM_010323121.3+++XM_019213849.2	coding	known	chr5	64167164	64172430
101244192	'LOC101244192'	32.48	23.19	24.99	8.45	7.43	9.45	5.3	3.75	6.57	6.68	12.28	6.45	9.38	8.66	9.1	26.8867	8.44333	5.20667	8.47	9.04667	-1.48892	-2.02167	-1.56899	-1.52424	1.21276e-19	1.34996e-21	9.74769e-19	2.22829e-11	101244192		'LOC101244192'		mRNA	1	XM_004240859.4	coding	known	chr6	33881929	33884487
101244193	'SRP14'	80.81	79.97	77.13	52.25	49.64	49.8	54.3	53.73	53.76	65.04	57.56	68.03	70.27	73.67	82.68	79.3033	50.5633	53.93	63.5433	75.54	-0.45083	-0.178189	-0.198511	0.00479808	5.9162e-05	0.982088	0.19135	0.124416	101244193	K03104	'SRP14'		mRNA	1	NM_001317927.1	coding	known	chr6	36222786	36231768
101244194	'LOC101244194'	18.51	20.55	18.83	10.61	9.9	9.42	6.36	4.51	4.58	5.74	6.76	7.64	10.43	9.59	9.44	19.2967	9.97667	5.15	6.71333	9.82	-0.770739	-1.57023	-1.42972	-0.933721	9.0558e-12	1.79095e-17	1.27632e-24	7.8706e-28	101244194		'LOC101244194'		mRNA	1	XM_004241754.3	coding	known	chr6	41170362	41177865
101244195	'LOC101244195'	0.93	0.91	0.97	0.39	0.39	0.33	0.76	0.34	0.65	0.91	1.02	0.98	1.39	0.95	1.2	0.936667	0.37	0.583333	0.97	1.18	-1.17666	-0.351812	0.147139	0.375156	0.0181482	0.387886	0.514275	0.763583	101244195	K00948	'LOC101244195'		mRNA	1	XM_010324575.3	coding	known	chr6	39191944	39198403
101244196	'LOC101244196'	80	76.73	88.36	109.09	89.58	94.71	216.77	289.93	326.82	263.96	318.53	251.8	192.89	199.87	165.44	81.6967	97.7933	277.84	278.097	186.067	0.441813	2.12106	1.86507	1.2314	6.32875e-06	1.29623e-37	1.96793e-32	1.80851e-66	101244196	K00487	'LOC101244196'		mRNA	2	XM_004242429.4+++XM_026031765.1	coding	known	chr6	48368526	48377723
101244198	'LOC101244198'	22.92	23.52	22.91	23.81	25.11	24.86	13.81	13.54	12.12	19.38	19.22	19.67	27.09	25.53	22.47	23.1167	24.5933	13.1567	19.4233	25.03	0.260127	-0.49503	-0.147957	0.143782	0.010178	0.25475	3.23134e-05	0.172143	101244198		'LOC101244198'		mRNA	5	NM_001317928.1+++XM_010324939.3+++XM_026031800.1+++XM_026031801.1+++XM_026031802.1	coding	known	chr7	1624294	1635919
101244199	'LOC101244199'	30.03	28.01	28.74	21.3	18.7	21.35	22.67	20.53	20.36	17.67	17.34	18.49	20.05	19.06	19.19	28.9267	20.45	21.1867	17.8333	19.4333	-0.317935	-0.105956	-0.599785	-0.530509	0.00387239	2.44773e-07	0.427228	1.68099e-08	101244199	K00737	'LOC101244199'		mRNA	2	XM_004242720.4+++XM_026031870.1	coding	known	chr7	2738448	2742605
101244201	'LOC101244201'	68.06	60.74	70.21	58.9	53.1	58.89	37.7	38.37	41.7	76.34	79.23	65.32	82.24	85.73	76.21	66.3367	56.9633	39.2567	73.63	81.3933	-0.0396417	-0.413585	0.245741	0.335251	0.738954	0.00031527	0.000996812	0.0340119	101244201	K16900	'LOC101244201'		mRNA	1	NM_001321095.1	coding	known	chr7	62488876	62509798
101244202	'LOC101244202'	3.5	4.38	6.05	4.51	2.8	4.32	7.22	6.67	5.2	14.1	11.51	10.87	9.06	6.97	9.14	4.64333	3.87667	6.36333	12.16	8.39	-0.0617633	0.831126	1.51418	0.930155	0.900569	0.00257218	0.0126184	4.39816e-08	101244202		'LOC101244202'		mRNA	1	XM_004243389.4	coding	known	chr7	61444361	61446492
101244203	'LOC101244203'	0	0.19	0.2	0	0.1	0.2	0.87	0.57	0.3	0.68	0.49	0.77	0.39	0.29	0.95	0.13	0.1	0.58	0.646667	0.543333	-0.160255	2.53348	2.4548	2.15137	0.95471	0.133518	0.0530479	0.05314	101244203		'LOC101244203'		mRNA	1	XM_004243637.4	coding	known	chr7	55659228	55660045
101244204	'LOC101244204'	0.6	0.4	0.49	0.15	0.03	0.06	0.03	0	0	0.03	0	0	0.03	0	0	0.496667	0.08	0.01	0.01	0.01	-2.4634	-5.21776	-5.46677	-5.53536	0.00345836	9.50914e-05	0.000260783	0.000107927	101244204	K05605	'LOC101244204'		mRNA	1	XM_010325635.3	coding	known	chr7	57905003	57909200
101244205	'LOC101244205'	43.27	36.08	43.75	36.02	31.75	33.72	67.51	51.93	60.15	41.15	39.51	35.43	29.97	28.5	29.21	41.0333	33.83	59.8633	38.6967	29.2267	-0.0954009	0.887441	0.0146875	-0.443777	0.472087	8.68284e-05	3.5359e-11	0.926092	101244205	K00876	'LOC101244205'		mRNA	1	XM_004243973.4	coding	known	chr7	67613979	67622611
101244206	'LOC101244206'	11.37	9.55	11.99	18.4	16.42	16.8	13.05	14.88	16.38	15.73	16.12	18.27	17.98	18.18	16.05	10.97	17.2067	14.77	16.7067	17.4033	0.831318	0.776949	0.7025	0.707332	1.26994e-11	2.8816e-08	6.52915e-06	1.17235e-07	101244206	K18270	'LOC101244206'		mRNA	1	XM_004244056.4	coding	known	chr7	66893918	66902398
101244207	'LOC101244207'	19.73	20.25	19.02	5.02	6.58	5.3	2.35	2.47	1.53	1.86	2.77	2.03	3.26	1.81	3.29	19.6667	5.63333	2.11667	2.22	2.78667	-1.61512	-2.86027	-3.04556	-2.76501	1.04502e-21	2.28541e-40	5.59197e-40	1.18624e-51	101244207		'LOC101244207'		mRNA	1	XM_004244230.4	coding	known	chr7	65321566	65324945
101244208	'LOC101244208'	16.34	12.77	16.35	9.52	6.13	9.07	6.7	5.37	4.83	6.73	5.66	10.37	10.46	9.42	10.87	15.1533	8.24	5.63333	7.58667	10.25	-0.694088	-1.08415	-0.90259	-0.512199	0.00020912	0.00168756	1.33889e-08	5.71051e-05	101244208	K00648	'LOC101244208'		mRNA	2	NM_001321644.1+++XM_010326247.3	coding	known	chr8	1170512	1175082
101244210	'LOC101244210'	169.05	176.46	172.59	124.48	121.51	114.71	151.6	129.93	138.42	255.45	256.4	229.32	294.08	230.07	265.93	172.7	120.233	139.983	247.057	263.36	-0.33913	0.0405846	0.615152	0.653903	1.64281e-05	1.56112e-10	0.728994	2.51001e-13	101244210	K09874	'LOC101244210'		mRNA	1	NM_001287359.2	coding	known	chr8	3187729	3191762
101244211	'LOC101244211'	0.15	0.15	0.24	0.32	0.08	0.16	3.4	2.28	2.37	1.77	0.94	1.08	0.62	0.69	0.08	0.18	0.186667	2.68333	1.26333	0.463333	0.236555	4.26487	2.93996	1.4256	0.900569	0.277843	1.24665e-09	0.000573431	101244211		'LOC101244211'		mRNA	1	XM_004244818.4	coding	known	chr8	27544140	27551074
101244212	'LOC101244212'	19.7	21.6	20.71	23.12	22.32	23.07	25.16	30	26.1	38.6	34.03	35.44	26.23	27.63	26.59	20.67	22.8367	27.0867	36.0233	26.8167	0.317817	0.720756	0.895194	0.408982	0.00204667	4.15884e-05	5.3695e-07	1.35027e-17	101244212		'LOC101244212'		mRNA	2	NM_001321657.1+++XM_026032265.1	coding	known	chr8	54502140	54508024
101244214	'LOC101244214'	37.96	30.25	38.89	161.54	111.33	174.69	112.59	118.48	109.21	52.52	59.97	81.21	21.69	29.34	33.1	35.7	149.187	113.427	64.5667	28.0433	2.24878	2.02751	0.959533	-0.290196	1.60381e-50	0.138404	9.20973e-50	1.27436e-08	101244214		'LOC101244214'		mRNA	1	XM_004245679.4	coding	known	chr8	62971314	62972436
101244216	'LOC101244216'	41.02	44.57	43.9	46.39	46.33	45.91	47.58	39.72	41.03	47.98	41.17	44.77	40.87	45.13	47.84	43.1633	46.21	42.7767	44.64	44.6133	0.288697	0.343361	0.157396	0.105948	0.00728599	0.443641	0.00535524	0.223185	101244216		'LOC101244216'		mRNA	1	XM_004245936.4	coding	known	chr8	60621009	60624715
101244217	'LOC101244217'	0.07	0.02	0.05	0	0.06	0.02	0.04	0.04	0	0.02	0.02	0.16	0.05	0.04	0	0.0466667	0.0266667	0.0266667	0.0666667	0.03	-0.748385	-0.642819	0.575071	-0.618433	0.717875	0.762555	0.750649	0.737971	101244217		'LOC101244217'		mRNA	1	XM_004246088.4	coding	known	chr8	63376660	63379977
101244218	'LOC101244218'	25.49	24.03	25.21	20.6	19.96	22.29	16.76	15.98	14.15	27.73	25.26	25.41	29.23	29.57	25.14	24.91	20.95	15.63	26.1333	27.98	-0.0340582	-0.261562	0.192721	0.239373	0.790491	0.0185485	0.0275066	0.0651606	101244218	K11594	'LOC101244218'		mRNA	2	NM_001317933.1+++XM_010317901.3	coding	known	chr1	625073	632556
101244219	'LOC101244219'	11.23	12.83	11.37	8.32	6.82	7.34	6.12	5.91	6.27	9.2	9.69	9.24	10.24	11.34	11.11	11.81	7.49333	6.1	9.37667	10.8967	-0.470194	-0.598073	-0.228796	-0.0624739	0.0124417	0.785087	0.0022994	0.223185	101244219	K07018	'LOC101244219'		mRNA	1	XM_004228651.4	coding	known	chr1	1073765	1078015
101244220	'PAL5'	46.03	66.52	65.57	329.45	268.22	286.67	132.52	178.83	110.49	95.9	84.37	85.57	157.32	159.33	166.16	59.3733	294.78	140.613	88.6133	160.937	2.49264	1.59034	0.674746	1.48106	2.98155e-83	9.29014e-30	4.83369e-14	2.33065e-06	101244220	K10775	'PAL5'	PAL	mRNA	1	NM_001320040.1	coding	known	chr9	1429175	1431695
101244223	'LOC101244223'	1.12	1.23	1.33	0.41	0.22	0.4	0.33	0.22	0.23	0.07	0.1	0.13	0.39	0.32	0.17	1.22667	0.343333	0.26	0.1	0.293333	-1.69404	-1.98447	-3.61208	-2.0422	5.37712e-07	1.1046e-08	3.39753e-08	2.54216e-15	101244223	K21763	'LOC101244223'		mRNA	2	XM_010327498.3+++XM_010327499.3	coding	known	chr9	5571458	5579964
101244224	'LOC101244224'	20.09	18.51	19.94	21.46	21.13	22.51	14.76	13.99	15.75	17.59	17	19.52	16.6	17.77	14.31	19.5133	21.7	14.8333	18.0367	16.2267	0.331528	-0.0584062	-0.0224767	-0.231369	7.34584e-05	0.0347257	0.684791	0.85651	101244224	K12874	'LOC101244224'		mRNA	1	XM_010322394.3	coding	known	chr1	77531361	77545501
101244226	'LOC101244226'	6.34	6.09	10.99	16.99	18.14	19.38	6.94	8.25	8.63	3.15	5.16	7.44	7.95	5.13	9.62	7.80667	18.17	7.94	5.25	7.56667	1.43166	0.421921	-0.442885	0.0450036	1.46456e-08	0.924519	0.25182	0.316808	101244226		'LOC101244226'		mRNA	1	XM_004229512.4	coding	known	chr1	78650433	78651122
101244228	'LOC101244228'	17.42	16.86	18.96	4.64	4.54	4.56	2.54	1.29	0.87	0.65	0.48	0.61	3.81	2.58	3.99	17.7467	4.58	1.56667	0.58	3.46	-1.76781	-3.1635	-4.83063	-2.30799	4.06728e-29	3.88334e-35	1.69334e-29	8.70306e-65	101244228		'LOC101244228'		mRNA	1	NM_001309813.1	coding	known	chr1	81892259	81894661
101244229	'LOC101244229'	0.69	0.89	0.73	0.39	0.32	0.59	0.41	0.38	0.29	0.86	0.84	0.45	1.08	0.86	0.96	0.77	0.433333	0.36	0.716667	0.966667	-0.643769	-0.744923	-0.00785569	0.378019	0.254796	0.430544	0.177823	0.988012	101244229		'LOC101244229'		mRNA	1	XM_004229653.4	coding	known	chr1	83147719	83149867
101244230	'LOC101244230'	6.22	7.51	7.58	6.89	7.41	8.2	5.38	4.85	5.2	5.41	6.32	5.44	7.25	7.75	6.94	7.10333	7.5	5.14333	5.72333	7.31333	0.260614	-0.123522	-0.215857	0.0840225	0.121421	0.672494	0.548245	0.233779	101244230	K11673	'LOC101244230'		mRNA	2	XM_004247657.4+++XM_010328451.3	coding	known	chr9	69897471	69909733
101244231	'LOC101244231'	26.22	26.94	25.69	35.37	33.01	34.68	39.45	35.86	58.13	68.15	68.19	69.16	39.82	41.86	35.49	26.2833	34.3533	44.48	68.5	39.0567	0.565545	1.10325	1.47542	0.609824	4.87366e-12	2.38072e-11	1.4458e-08	1.07878e-84	101244231	K09667	'LOC101244231'		mRNA	1	XM_004247979.4	coding	known	chr9	72327105	72339388
101244232	'LOC101244232'	1.27	1.41	1.29	1.49	1.64	1.07	1.54	1.52	1.75	3.38	4	3.15	9.3	9.02	7.4	1.32333	1.4	1.60333	3.51	8.57333	0.260125	0.569137	1.50898	2.72921	0.455407	4.78922e-50	0.0423694	6.54546e-12	101244232		'LOC101244232'		mRNA	2	XM_019215889.2+++XM_026027853.1	coding	known	chr10	1177578	1182359
101244233	'LOC101244233'	46.52	47.04	46.53	44.74	51.58	50.48	11.47	17.47	7.61	15.5	16.16	17.53	34.42	41.7	43.49	46.6967	48.9333	12.1833	16.3967	39.87	0.255972	-1.57864	-1.40631	-0.174223	0.0242527	0.202731	1.25674e-09	1.16238e-36	101244233	K00430	'LOC101244233'		mRNA	1	NM_001317932.1	coding	known	chr1	95568029	95569597
101244236	'LOC101244236'	35.42	31.77	32.42	24.76	20.38	24.63	29.38	23.02	20.4	33.19	35.84	32.38	28.09	33.62	34.87	33.2033	23.2567	24.2667	33.8033	32.1933	-0.323031	-0.0932105	0.137369	0.0190383	0.0293193	0.92074	0.654024	0.355018	101244236	K20301	'LOC101244236'		mRNA	1	NM_001324399.1	coding	known	chr1	97795497	97799411
101244237	'LOC101244237'	13.84	15.97	18.26	32.03	34.12	32.37	142.38	149.54	162.64	127.21	137.14	119.69	81.92	81.28	76.37	16.0233	32.84	151.52	128.013	79.8567	1.22094	3.59164	3.09749	2.36321	2.45309e-24	3.39746e-105	4.85337e-143	3.05944e-163	101244237	K08237	'LOC101244237'		mRNA	1	NM_001320187.1	coding	known	chr1	86703588	86705373
101244238	'LOC101244238'	6.89	5.35	10.49	5.57	3.29	5.02	0.74	0.76	1.04	2.54	2.13	2.89	4.54	3.2	3.97	7.57667	4.62667	0.846667	2.52	3.90333	-0.528724	-2.81326	-1.48821	-0.911278	0.05463	0.000544075	5.10073e-18	2.13096e-08	101244238	K03327	'LOC101244238'		mRNA	1	XM_004231374.4	coding	known	chr1	96210979	96213834
101244240	'LOC101244240'	6.4	5.84	6.52	5.02	4.97	5.84	7.58	3.94	4.61	3.41	2.97	4.99	2.34	2.43	2.34	6.25333	5.27667	5.37667	3.79	2.37	-0.0651826	0.11178	-0.61623	-1.36376	0.738954	1.34772e-17	0.704486	0.00305712	101244240		'LOC101244240'		mRNA	5	XM_004231524.4+++XM_010317338.3+++XM_010317340.2+++XM_026029186.1+++XM_026029187.1	coding	known	chr2	25643342	25667229
101244241	'LOC101244241'	226.35	220.05	261.86	83.27	94.77	100.09	85.21	121.71	95.5	116.81	121.2	125.41	108.38	121.67	106.85	236.087	92.71	100.807	121.14	112.3	-1.14866	-0.85002	-0.855541	-1.02737	3.31772e-31	3.2491e-27	5.882e-07	1.21984e-21	101244241		'LOC101244241'		mRNA	2	NM_001347686.1+++XM_026033108.1	coding	known	chr10	62866699	62870512
101244242	'LOC101244242'	32.63	32.16	32.49	27.53	27.86	31.6	35.07	39.44	35.96	44.69	44.37	47.44	36.35	35.62	36.26	32.4267	28.9967	36.8233	45.5	36.0767	0.00373025	0.461057	0.579164	0.180048	0.972752	0.0332067	0.000262184	1.15881e-12	101244242	K08956	'LOC101244242'		mRNA	3	XM_004249512.4+++XM_010314052.3+++XM_026027942.1	coding	known	chr10	65457336	65469049
101244245	'LOC101244245'	5.04	4.73	4.65	17.37	14.67	15.9	14.86	17.32	19.74	8.23	8.66	8.71	15.52	15.31	16.39	4.80667	15.98	17.3067	8.53333	15.74	1.9213	2.21217	0.935073	1.76884	2.73651e-26	1.19244e-22	1.7946e-25	1.25781e-05	101244245	K20725	'LOC101244245'		mRNA	1	XM_004249842.4	coding	known	chr11	572066	573166
101244246	'LOC101244246'	46.34	42.91	51.63	20.47	17.76	20.3	11.97	7	10.7	11.96	12.47	13.33	27.03	23.67	24.42	46.96	19.51	9.89	12.5867	25.04	-1.08203	-1.90397	-1.79808	-0.858027	2.85006e-22	3.27905e-14	1.0594e-24	3.68299e-51	101244246	K00430	'LOC101244246'		mRNA	1	XM_004232225.3	coding	known	chr2	50302601	50304085
101244247	'LOC101244247'	46	43.62	47.18	63.85	60.28	60.95	64.07	74.04	68.52	46.29	49.87	51.67	38.75	42.92	44.49	45.6	61.6933	68.8767	49.2767	42.0533	0.618999	0.944351	0.209057	-0.0714094	6.32889e-14	0.568969	3.87486e-14	0.028936	101244247		'LOC101244247'		mRNA	1	XM_004232473.4	coding	known	chr2	47387805	47391416
101244248	'LOC101244248'	74.9	87.67	67.35	78.48	82.46	78.82	63.82	55.29	47.6	54.23	43.94	46.12	49.38	47.33	60.31	76.64	79.92	55.57	48.0967	52.34	0.255972	-0.0962355	-0.554416	-0.480325	0.0655555	0.00198245	0.634296	0.000251038	101244248	K07390	'LOC101244248'		mRNA	1	NM_001323560.1	coding	known	chr2	46452033	46455947
101244251	'LOC101244251'	0.68	0.71	1.05	0.27	0.18	0.22	0.44	0.15	0.18	0.52	0.53	0.35	0.94	0.67	0.64	0.813333	0.223333	0.256667	0.466667	0.75	-1.69629	-1.35438	-0.713192	-0.0828221	0.000548124	0.871831	0.0127627	0.114005	101244251		'LOC101244251'		mRNA	1	XM_004233147.4	coding	known	chr2	39948072	39950792
101244253	'LOC101244253'	0	0.09	0	0	0	0	0.38	0.47	0.29	0	0	0.09	0	0	0	0.03	0	0.38	0.03	0	-0.718141	3.85878	0.131544	-0.899138	0.900569	0.871831	0.0325948	0.977165	101244253		'LOC101244253'		mRNA	1	XM_004233319.4	coding	known	chr2	37974920	37975748
101244256	'ERF-C10'	0.06	0	0	0	0	0	0.71	0.32	0.26	0.38	0.13	0.19	1.03	1.09	0.75	0.02	0	0.43	0.233333	0.956667	-0.718141	4.57606	3.48894	5.45072	0.900569	0.00014562	0.00527653	0.0719611	101244256	K14516	'ERF-C10'	SlERF-C10	mRNA	1	XM_004234188.4	coding	known	chr3	396998	398095
101244257	'LOC101244257'	31.61	31.83	32.18	20.92	19.15	21.72	25.31	22.15	20.08	22.37	25.55	22.81	21.7	21.29	21.41	31.8733	20.5967	22.5133	23.5767	21.4667	-0.442267	-0.147442	-0.329431	-0.515028	0.000278259	9.0648e-06	0.335186	0.00842539	101244257		'LOC101244257'		mRNA	1	NM_001321639.1	coding	known	chr12	2227236	2232393
101244259	'LOC101244259'	0	0	0	0	0	0	0.63	0.8	0.45	0.51	0.76	0.77	0.21	0.28	0.11	0	0	0.626667	0.68	0.2		7.57478	7.43096	5.62126		0.000430367	1.39157e-08	2.06685e-08	101244259		'LOC101244259'		mRNA	1	XM_010319305.3	coding	known	chr3	3061583	3066676
101244264	'LOC101244264'	17.86	18.14	21.21	19.91	21.61	20.09	16.28	20.24	22.07	33.25	30.26	39.29	28.43	29.07	24.95	19.07	20.5367	19.53	34.2667	27.4833	0.290002	0.384333	0.94083	0.568609	0.015249	6.85006e-07	0.0399412	1.72965e-13	101244264	K08331	'LOC101244264'		mRNA	2	NM_001317396.1+++NM_001317398.1	coding	known	chr3	60565290	60571928
101244265	'LOC101244265'	0.13	0.13	0	0	0.13	8.28	0.13	0	0	0	0	0	0	0	0	0.0866667	2.80333	0.0433333	0	0	5.19687	-0.511479	-1.72212	-1.79072	0.082078	0.734513	0.904908	0.736117	101244265		'LOC101244265'		mRNA	1	XM_004235443.4	coding	known	chr3	62423407	62424081
101244266	'ABCG53'	0.16	0.23	0.21	0.18	0.09	0.16	0.08	0.14	0.35	0.44	0.86	0.77	0.28	0.32	0.18	0.2	0.143333	0.19	0.69	0.26	-0.299155	0.282262	1.8953	0.433392	0.69244	0.476979	0.743712	7.01596e-06	101244266		'ABCG53'	SlABCG53	mRNA	1	XM_004252799.4	coding	known	chr12	67979229	67985962
101244267	'LOC101244267'	6.09	4.93	6.15	3.83	3.47	3.72	5.68	4.48	5.19	8.46	7.1	7.6	7.4	6.88	7.21	5.72333	3.67333	5.11667	7.72	7.16333	-0.456044	0.179224	0.52931	0.36688	0.0156346	0.0307295	0.406023	0.00205458	101244267		'LOC101244267'		mRNA	1	XM_004252884.4	coding	known	chr12	67397794	67400015
101244268	'LOC101244268'	0.34	0.12	0.15	0.6	0.47	0.43	0.47	0.27	0.45	0.95	0.8	0.64	0.69	0.81	0.67	0.203333	0.5	0.396667	0.796667	0.723333	1.50202	1.31639	2.08669	1.89242	0.0172859	0.000790404	0.0581942	0.000181941	101244268	K11855	'LOC101244268'		mRNA	1	XM_010316495.3	coding	known	chr12	66336809	66344812
101244269	'LOC101244269'	4.07	3.38	4.23	5.65	4.78	4.71	6.73	8.5	7.24	2.81	2.03	3.26	4.04	3.58	3.88	3.89333	5.04667	7.49	2.7	3.83333	0.557575	1.29415	-0.42939	0.0220715	0.00435787	0.936702	1.04984e-10	0.0997772	101244269	K14684	'LOC101244269'		mRNA	1	XM_004235804.4	coding	known	chr3	68545593	68549922
101244272	'LOC101244272'	2.7	0.98	2.22	1.85	1.73	1.71	0.9	0.92	1.17	0.16	0.25	0.29	0.61	0.28	0.75	1.96667	1.76333	0.996667	0.233333	0.546667	0.0304901	-0.638908	-2.99659	-1.79385	0.95471	0.000742401	0.210617	3.27836e-07	101244272		'LOC101244272'		mRNA	2	XM_004236380.4+++XM_026030186.1	coding	known	chr3	69163700	69166449
101244273	'LOC101244273'	13.29	10.26	10.51	1.84	2.05	2.24	4.56	4.99	5.58	3.72	4.71	3.36	6.96	10.71	10.58	11.3533	2.04333	5.04333	3.93	9.41667	-2.28378	-0.807428	-1.42265	-0.20982	6.19933e-17	0.462198	0.00127864	1.22068e-08	101244273		'LOC101244273'		mRNA	1	NM_001319673.1	coding	known	chr4	2551271	2552831
101244275	'LOC101244275'	0.19	0.32	0.23	0	0	0.24	0.07	0.19	0.03	0.03	0.03	0	0	0.03	0.03	0.246667	0.08	0.0966667	0.02	0.02	-1.47093	-0.970419	-3.38685	-3.45909	0.290681	0.0195236	0.397871	0.0212698	101244275	K20562	'LOC101244275'		mRNA	1	XM_004237106.4	coding	known	chr4	4155941	4158279
101244277	'LOC101244277'	59.12	54.52	57.67	31.64	31.21	35.18	18.12	13.37	19.66	21.35	19.2	23.58	29.99	30.17	26.77	57.1033	32.6767	17.05	21.3767	28.9767	-0.628546	-1.41377	-1.32753	-0.945289	3.66169e-15	2.5042e-32	8.81226e-21	7.37618e-44	101244277		'LOC101244277'		mRNA	3	XM_004237377.4+++XM_010321457.3+++XM_026030741.1	coding	known	chr4	52524583	52534970
101244279	'LOC101244279'	1.64	1.38	1.59	1.32	1.39	1.14	6.43	1.87	3.62	1.43	1.98	1.17	1.69	0.78	1.29	1.53667	1.28333	3.97333	1.52667	1.25333	0.130928	1.02435	-0.036004	-0.313874	0.727711	0.406436	0.00822325	0.928163	101244279	K15382	'LOC101244279'		mRNA	5	XM_010321725.3+++XM_010321726.3+++XM_019213586.2+++XM_026030772.1+++XM_026030773.1	coding	known	chr4	55820399	55827982
101244280	'SPFF'	27.82	28.23	27.87	16.39	15.99	15.39	8.69	10.17	13.96	42.74	46.49	42.62	38.08	33.85	30.96	27.9733	15.9233	10.94	43.95	34.2967	-0.633006	-1.00783	0.744952	0.332082	6.79107e-13	0.00105845	2.57298e-07	2.79581e-19	101244280		'SPFF'		mRNA	1	XM_004237996.4	coding	known	chr4	62055306	62058837
101244281	'LOC101244281'	0.35	0.46	0.37	0.06	0.06	0.11	0.02	0	0.02	0.08	0.13	0.08	0.4	0.19	0.08	0.393333	0.0766667	0.0133333	0.0966667	0.223333	-2.15389	-4.47864	-1.91698	-0.792323	0.00332436	0.275255	0.000359266	0.00537055	101244281		'LOC101244281'		mRNA	1	NM_001347069.1	coding	known	chr4	63239926	63242969
101244282	'LOC101244282'	8.24	8.49	12.65	9.91	13.65	14.6	13.47	13.02	13.56	18.07	20.01	18.84	10.71	10.83	13.16	9.79333	12.72	13.35	18.9733	11.5667	0.571143	0.805979	1.06167	0.29883	0.0133525	0.216174	0.000193975	1.52124e-08	101244282		'LOC101244282'		mRNA	1	XM_010322091.3	coding	known	chr4	64679257	64681440
101244283	'LOC101244283'	3.95	5.85	3.54	5.96	6.35	5.32	11.23	9.46	8.51	7.54	5.52	6.66	12.4	13.35	11.19	4.44667	5.87667	9.73333	6.57333	12.3133	0.583449	1.47597	0.665399	1.51515	0.0318598	5.10149e-12	1.64161e-09	0.0155124	101244283		'LOC101244283'		mRNA	2	XM_004238416.4+++XM_010322183.3	coding	known	chr4	66433463	66434882
101244284	'LOC101244284'	0.12	0.08	0.08	0.12	0.2	0.41	0.24	0.27	0.12	0.08	0.2	0.12	0.08	0.08	0.08	0.0933333	0.243333	0.21	0.133333	0.08	1.60718	1.56506	0.645294	-0.160666	0.173881	0.930757	0.175831	0.675398	101244284		'LOC101244284'		mRNA	1	XM_026030875.1	coding	known	chr4	64733639	64735418
101244285	'LOC101244285'	98.64	90.52	116.34	105.99	96.54	96.4	31.73	51.96	28.48	29.88	28.76	33.29	20.01	23.04	21.88	101.833	99.6433	37.39	30.6433	21.6433	0.156453	-1.08381	-1.62903	-2.18186	0.184475	3.54065e-75	5.03631e-06	1.16156e-42	101244285	K14492	'LOC101244285'		mRNA	1	NM_001318147.1	coding	known	chr5	1055791	1059189
101244286	'LOC101244286'	4.03	3.56	4.26	1.72	1.07	1.47	0.82	0.6	0.37	0.12	0.06	0.27	0.91	0.75	1.03	3.95	1.42	0.596667	0.15	0.896667	-1.29437	-2.39031	-4.60759	-2.09017	3.3838e-07	4.69137e-15	5.3286e-14	5.60568e-24	101244286		'LOC101244286'		mRNA	1	XM_010322387.3	coding	known	chr5	2222359	2224394
101244287	'LOC101244287'	29.23	26.14	27.65	21.68	23.44	23.38	20.27	18.3	15.57	18.91	18.39	19.79	29.78	31.8	31.56	27.6733	22.8333	18.0467	19.03	31.0467	-0.0911759	-0.268474	-0.438158	0.216024	0.530035	0.0699912	0.0807449	0.000315521	101244287	K23341	'LOC101244287'		mRNA	1	XM_004239007.2	coding	known	chr5	5602071	5606151
101244288	'LOC101244288'	12.03	14.6	13.25	9.03	8.59	8.96	9.73	9.58	10.37	11.25	9.78	12.19	10.03	10.76	12.84	13.2933	8.86	9.89333	11.0733	11.21	-0.397695	-0.0704525	-0.158492	-0.191054	0.0233975	0.350361	0.761285	0.425326	101244288		'LOC101244288'		mRNA	1	XM_004239364.4	coding	known	chr5	3345957	3347595
101244289	'LOC101244289'	94.42	59.73	117.58	75.94	40.98	66.69	10.77	16.33	7.45	5.79	3.01	5.76	34.47	34.03	46.98	90.5767	61.2033	11.5167	4.85333	38.4933	-0.381006	-2.61478	-4.11455	-1.17842	0.399588	0.000426232	9.55777e-19	2.14268e-23	101244289	K00430	'LOC101244289'		mRNA	1	XM_004239674.4	coding	known	chr5	65849638	65851201
101244290	'LOC101244290'	0.03	0.03	0.03	0	0	0	0.11	0.11	0.09	0	0.11	0.03	0	0	0.08	0.03	0	0.103333	0.0466667	0.0266667	-2.19905	2.25105	0.870202	0.0597481	0.552155	0.989785	0.1332	0.718243	101244290	K13448	'LOC101244290'		mRNA	1	XM_010323196.3	coding	known	chr5	61732480	61734633
101244292	'Mi-1C'	14.24	15.38	14.69	20.23	20.62	20.76	14.43	17.96	18.27	6.6	7.46	7.46	7.15	7.72	6.75	14.77	20.5367	16.8867	7.17333	7.20667	0.65292	0.559551	-0.920177	-0.994583	6.99362e-14	5.95093e-23	0.000211663	4.67201e-19	101244292		'Mi-1C'		mRNA	2	NM_001331101.1+++XM_004240451.4	coding	known	chr6	2353281	2358731
101244293	'LOC101244293'	21.46	18.46	20.8	14.42	11.29	13.28	15.02	14.73	16.47	54.2	57.6	57.25	87.77	92.17	86.74	20.24	12.9967	15.4067	56.35	88.8933	-0.460636	-0.0518027	1.5708	2.17492	0.000163801	1.54856e-136	0.768975	3.76863e-64	101244293	K12657	'LOC101244293'		mRNA	2	XM_004240639.3+++XM_010323651.2	coding	known	chr6	17989996	17999139
101244294	'LOC101244294'	21.95	22.22	22.22	24.38	25.45	24.93	18.13	15.88	18.01	25.85	26.4	25.09	22.51	22.46	19.05	22.13	24.92	17.34	25.78	21.34	0.354512	-0.00760506	0.31798	-0.00875089	0.000611367	0.958602	0.95813	0.0020673	101244294	K23292	'LOC101244294'		mRNA	1	NM_001318150.1	coding	known	chr6	37521585	37536200
101244295	'LOC101244295'	88.9	90.07	82.34	124.79	128.16	123.87	111.91	114.46	119.16	108.86	103.23	112.69	66.96	68.73	68.57	87.1033	125.607	115.177	108.26	68.0867	0.711371	0.751355	0.411925	-0.309937	1.92256e-17	0.000307051	5.75561e-12	3.03362e-06	101244295	K03122	'LOC101244295'		mRNA	1	XM_004241164.4	coding	known	chr6	47594751	47601177
101244297	'LOC101244297'	39.34	42.03	37.31	28.01	32.35	31.43	10.52	9.43	8.7	7.4	7.63	7.92	15.99	16.55	15.85	39.56	30.5967	9.55	7.65	16.13	-0.183702	-1.6945	-2.26239	-1.24465	0.113748	8.05673e-39	8.49665e-45	2.68621e-98	101244297		'LOC101244297'		mRNA	2	NM_001319058.1+++XM_010324645.3	coding	known	chr6	37821822	37829900
101244298	'LOC101244298'	1.82	1.3	2.65	0.79	0.79	1.27	0.99	0.8	1.08	1.22	1.34	1.11	3.06	4.76	4.83	1.92333	0.95	0.956667	1.22333	4.21667	-0.832737	-0.666858	-0.554474	1.17952	0.034411	0.000114703	0.100063	0.141457	101244298	K01728	'LOC101244298'		mRNA	1	NM_001318149.1	coding	known	chr6	48988066	48994460
101244300	'LOC101244300'	0	0	0.08	0.86	1.24	1.11	0.69	0.75	0.31	1.29	0.93	2.29	0.61	0.46	0.3	0.0266667	1.07	0.583333	1.50333	0.456667	5.49984	4.78977	5.90599	4.12933	0.000126368	0.0157175	0.00250523	2.54339e-05	101244300	K00799	'LOC101244300'		mRNA	1	XM_004243145.4	coding	known	chr7	64439476	64440904
101244301	'pGlcT4'	1.19	1.43	1.81	1.34	0.89	1.25	0.98	1	0.86	0.77	0.99	0.67	1.86	1.45	1.91	1.47667	1.16	0.946667	0.81	1.74	-0.165735	-0.295372	-0.763684	0.28183	0.723185	0.473809	0.495985	0.0623212	101244301		'pGlcT4'		mRNA	1	NM_001300723.1	coding	known	chr7	59686875	59695503
101244302	'LOC101244302'	17.64	18.02	14.85	6.98	2.98	5.72	4.73	3.08	2.42	2.36	2.87	2.7	5.52	5.81	7.15	16.8367	5.22667	3.41	2.64333	6.16	-1.49769	-1.93461	-2.55247	-1.37566	1.35292e-07	6.36416e-09	3.36003e-11	5.43663e-20	101244302		'LOC101244302'		mRNA	1	XM_004243711.4	coding	known	chr7	47456797	47457615
101244304	'LOC101244304'	6.5	6.02	6.07	6.78	7.31	6.88	5.53	3.72	4.48	12.59	14.25	12.56	13.72	14.68	12.66	6.19667	6.99	4.57667	13.1333	13.6867	0.366894	-0.0991403	1.19631	1.20504	0.0789557	1.91905e-13	0.736956	1.09391e-12	101244304		'LOC101244304'		mRNA	2	XM_004244143.4+++XM_010326046.3	coding	known	chr7	66119993	66125034
101244306	'LOC101244306'	0.95	1.25	1.31	0.41	0.33	0.25	0.72	0.79	0.58	0.24	0.25	0.64	0.56	0.16	0.31	1.17	0.33	0.696667	0.376667	0.343333	-1.63076	-0.380574	-1.52322	-1.69503	0.037864	0.032851	0.610878	0.0524867	101244306		'LOC101244306'		mRNA	1	XM_004244537.4	coding	known	chr8	2125221	2129341
101244307	'CKX3'	13.37	12.61	14.82	8.35	8.31	7.31	5.98	6.07	8.45	9.19	13.5	6.44	6.1	4.31	6.32	13.6	7.99	6.83333	9.71	5.57667	-0.581997	-0.642061	-0.387065	-1.23852	7.16291e-05	2.47863e-12	0.00181026	0.122672	101244307	K00279	'CKX3'	SlCKX3	mRNA	1	NM_001320339.1	coding	known	chr8	49992856	49995605
101244308	'LOC101244308'	4.62	5.01	4.05	3.36	3.68	3.55	2.25	1.88	1.97	1.4	1.11	1.49	2.69	3.73	2.98	4.56	3.53	2.03333	1.33333	3.13333	-0.19015	-0.828267	-1.6787	-0.505354	0.291487	0.00622437	5.00863e-06	2.55286e-18	101244308		'LOC101244308'		mRNA	1	XM_004245511.4	coding	known	chr8	64830238	64836868
101244309	'LOC101244309'	15.4	14.25	16.48	9.1	9.29	9.1	17.9	24.52	23.47	14.84	16.82	15.4	9.92	10.47	7.96	15.3767	9.16333	21.9633	15.6867	9.45	-0.564533	0.863406	0.123136	-0.662879	7.88564e-07	7.33975e-07	1.10962e-06	0.340536	101244309	K11855	'LOC101244309'		mRNA	1	XM_004245849.4	coding	known	chr8	60952578	60956999
101244310	'LOC101244310'	0	0	0.26	0	0	0	0.67	0	0.34	0.08	0.43	0.42	1.26	0.25	0.25	0.0866667	0	0.336667	0.31	0.586667	-2.19748	2.3441	1.99735	2.8678	0.650812	0.0706045	0.257751	0.284583	101244310	K06910	'LOC101244310'		mRNA	1	XM_004228401.4	coding	known	chr1	3762564	3764582
101244311	'DML1'	19.58	18.52	18.54	23.95	23.38	28.57	11.13	9.92	14.91	15.48	16.5	18.62	20.54	22.94	17.75	18.88	25.3	11.9867	16.8667	20.41	0.598659	-0.317263	-0.0730833	0.146416	7.89201e-10	0.226093	0.0912331	0.530634	101244311		'DML1'	SlROS1L	mRNA	1	XM_010327636.3	coding	known	chr9	2408925	2419230
101244313	'LOC101244313'	12.57	16.48	13.59	37.18	42.97	40.97	26.36	30.69	25.46	16.1	17.25	13.23	17.95	17.46	20.17	14.2133	40.3733	27.5033	15.5267	18.5267	1.69038	1.30165	0.226719	0.428735	7.55073e-40	0.00438719	1.66934e-15	0.202845	101244313		'LOC101244313'		mRNA	1	NM_001319129.1	coding	known	chr9	602181	604799
101244314	'LOC101244314'	15.13	15.25	18.25	73.92	72.51	68.39	155.48	151.77	170.3	109.3	112.82	95.29	47.1	46.07	45.02	16.21	71.6067	159.183	105.803	46.0633	2.32719	3.64242	2.80469	1.5509	1.57658e-121	3.14404e-51	1.41555e-184	1.11531e-135	101244314	K14376	'LOC101244314'		mRNA	1	XM_019214619.2	coding	known	chr1	65866354	65871131
101244316	'LOC101244316'	0.75	0.77	0.79	0.46	0.35	0.51	1.67	0.41	2.02	0.64	0.89	0.8	1.86	1.48	1.41	0.77	0.44	1.36667	0.776667	1.58333	-0.624267	1.16781	0.107894	1.08614	0.299322	0.00633128	0.0492904	0.856782	101244316	K22772	'LOC101244316'		mRNA	1	XM_004247008.4	coding	known	chr9	53805393	53807066
101244318	'LOC101244318'	3.52	3.22	4.25	2.96	4.63	3.99	7.03	5.08	6	8.03	8.41	5.99	5.94	4.94	5.32	3.66333	3.86	6.03667	7.47667	5.4	0.27297	1.078	1.14127	0.619907	0.462424	0.0295846	6.51887e-05	2.01818e-05	101244318	K16253	'LOC101244318'		mRNA	1	XM_004247597.3	coding	known	chr9	69431725	69437290
101244319	'LOC101244319'	0.91	2.08	1.1	0.55	1.35	0.27	0.53	0.77	0.81	0.66	0.45	0.4	0.53	0.26	1.03	1.36333	0.723333	0.703333	0.503333	0.606667	-0.700823	-0.563797	-1.23158	-1.08053	0.490469	0.264776	0.550727	0.180822	101244319		'LOC101244319'		mRNA	2	XM_004229908.3+++XM_010328344.3	coding	known	chr1	86275288	86276251
101244320	'LOC101244320'	19.13	19.04	21.59	11.18	8.67	9.77	15.58	12.84	13.39	14.32	14.11	14.4	16.41	13.67	12.9	19.92	9.87333	13.9367	14.2767	14.3267	-0.832771	-0.176048	-0.384872	-0.434789	1.3504e-11	0.000790404	0.212616	0.000585467	101244320	K11436	'LOC101244320'		mRNA	1	NM_001320343.1	coding	known	chr1	87506118	87511715
101244321	'LOC101244321'	4.77	4.51	6.86	2.99	2.41	3.14	2.44	2.32	2.16	2.69	2.37	2.78	4.03	4.69	4.96	5.38	2.84667	2.30667	2.61333	4.56	-0.731308	-0.867733	-0.937791	-0.187422	0.00346367	0.506505	0.00120838	0.000206508	101244321		'LOC101244321'		mRNA	2	XM_004247825.4+++XM_019215701.2	coding	known	chr9	71799339	71805955
101244322	'LOC101244322'	2.71	2.92	2.8	2.68	3.1	2.99	2.55	1.94	2.43	4.31	4.82	3.62	5.92	5.24	4.68	2.81	2.92333	2.30667	4.25	5.28	0.280452	0.0698627	0.728314	0.967992	0.236482	2.58887e-07	0.806087	0.000549587	101244322		'LOC101244322'		mRNA	4	XM_004230074.4+++XM_010313828.3+++XM_019211132.2+++XM_019211137.2	coding	known	chr1	88399420	88405340
101244324	'LOC101244324'	19.45	20.67	14.99	28.93	22.48	26.64	15.23	19.53	17.7	29.6	42.32	28.1	23.73	33.28	21.99	18.37	26.0167	17.4867	33.34	26.3333	0.69475	0.309083	0.976053	0.590071	0.000286941	0.00924429	0.227029	4.7183e-06	101244324		'LOC101244324'		mRNA	1	XM_004248053.4	coding	known	chr10	3175640	3176390
101244325	'LOC101244325'	0.25	0.23	0.12	0.12	0.1	0.13	0.1	0.14	0.21	0.19	0.53	0.22	0.58	0.51	0.24	0.2	0.116667	0.15	0.313333	0.443333	-0.594197	-0.0817194	0.738517	1.20224	0.563592	0.0816396	0.935602	0.365002	101244325		'LOC101244325'		mRNA	4	XM_004230496.4+++XM_010316847.3+++XM_026028156.1+++XM_026028158.1	coding	known	chr1	94164762	94173177
101244326	'LOC101244326'	14.73	12.39	16.31	5.79	6.16	6.81	5.77	5.49	5.27	6.94	6.74	6.73	11.03	9.49	10.85	14.4767	6.25333	5.51	6.80333	10.4567	-1.02363	-1.0411	-0.985841	-0.417284	4.3251e-09	0.0160573	3.04017e-08	1.11397e-08	101244326	K23569	'LOC101244326'		mRNA	1	XM_004248308.4	coding	known	chr10	616531	620815
101244327	'LOC101244327'	12.42	11.47	11.86	3.94	4.7	5.37	6.81	7.11	5.02	12.26	12.38	10.99	16.94	16.88	15.37	11.9167	4.67	6.31333	11.8767	16.3967	-1.16869	-0.572749	0.0923652	0.503809	1.94926e-13	2.30622e-05	0.0016786	0.562187	101244327	K03327	'LOC101244327'		mRNA	1	XM_004248680.4	coding	known	chr10	51474345	51477739
101244329	'LOC101244329'	72.03	70.2	77.95	90.71	91.84	83.41	69.82	97.61	81.04	92.07	92.33	93.26	82.8	81.77	80.73	73.3933	88.6533	82.8233	92.5533	81.7667	0.456522	0.529927	0.43712	0.207527	6.46675e-07	0.019193	0.00220831	2.98924e-07	101244329	K17506	'LOC101244329'		mRNA	4	XM_004248752.4+++XM_010329193.3+++XM_010329194.3+++XM_010329195.3	coding	known	chr10	40310839	40316517
101244331	'LOC101244331'	0.03	0	0.03	0	0	0	0	0	0	0.03	0	0	0	0	0.03	0.02	0	0	0.01	0.01	-1.61994	-1.4863	-0.772911	-0.840945	0.756882	0.852889	0.782918	0.846644	101244331		'LOC101244331'		mRNA	1	XM_004249012.4	coding	known	chr10	59334741	59338608
101244332	'LOC101244332'	49.93	51.12	47.83	74.01	74.61	76.39	67.36	74.92	82.44	56.53	58.7	66.99	38.17	41.82	34.92	49.6267	75.0033	74.9067	60.74	38.3033	0.774616	0.936499	0.38278	-0.33697	1.66997e-25	0.00028384	1.03259e-12	3.27391e-05	101244332	K14409	'LOC101244332'		mRNA	1	XM_026027733.1	coding	known	chr10	62072107	62080440
101244333	'LOC101244333'	6.01	6.41	7.08	2.08	2.13	1.9	1.65	0.92	1.05	1.76	2.09	1.89	2.97	3.01	3.26	6.5	2.03667	1.20667	1.91333	3.08	-1.49431	-2.09861	-1.67293	-1.03882	9.94496e-23	3.50698e-13	1.22825e-22	1.67144e-26	101244333		'LOC101244333'		mRNA	1	XM_004231820.4	coding	known	chr2	54660349	54665007
101244335	'LOC101244335'	39.03	73.17	41.36	1.54	2.11	1.4	2.14	1.61	2.63	5.41	6.18	5.64	15.3	12.87	15.91	51.1867	1.68333	2.12667	5.74333	14.6933	-4.73485	-4.22928	-3.04809	-1.74135	2.91449e-63	1.25118e-14	1.61505e-44	9.11577e-38	101244335		'LOC101244335'		mRNA	1	NM_001347909.1	coding	known	chr2	49328494	49329596
101244336	'LOC101244336'	23.52	24.91	25.51	24.59	25.55	25.65	35.64	44.94	41.54	39.03	42.66	37.87	38.61	40.57	39.3	24.6467	25.2633	40.7067	39.8533	39.4933	0.216745	1.07001	0.786371	0.718863	0.0268045	1.96702e-17	1.986e-13	5.41885e-17	101244336		'LOC101244336'		mRNA	2	NM_001319123.1+++XM_004250009.4	coding	known	chr11	2592116	2595594
101244337	'LOC101244337'	4.62	5.24	5.98	2.4	2.74	2.55	3.33	2.43	2.35	3.15	3.5	3.37	2.7	3.53	3.2	5.28	2.56333	2.70333	3.34	3.14333	-0.860702	-0.632003	-0.567027	-0.708959	5.82744e-07	7.60912e-05	0.00178593	0.000746501	101244337		'LOC101244337'		mRNA	1	XM_004250420.4	coding	known	chr11	1258697	1262361
101244338	'LOC101244338'	8.3	7.36	7.05	5.69	4.78	4.79	4.18	3.15	3.3	3.14	4.68	3.16	1.95	2.66	3.46	7.57	5.08667	3.54333	3.66	2.69	-0.393251	-0.758803	-0.954105	-1.44664	0.0218069	2.53582e-11	4.69278e-05	2.07611e-06	101244338	K04392	'LOC101244338'		mRNA	1	XM_004232897.4	coding	known	chr2	42917140	42920662
101244339	'LOC101244339'	0.11	0	0.05	0.06	0.17	0.23	6.14	7.01	10.61	8.73	7.46	7.07	1.1	1.2	1.66	0.0533333	0.153333	7.92	7.75333	1.32	1.65866	7.55858	7.27162	4.66553	0.382091	6.59384e-06	9.73576e-17	2.51445e-16	101244339	K18819	'LOC101244339'		mRNA	1	XM_004233483.4	coding	known	chr2	34855146	34857338
101244340	'LOC101244340'	7.58	6.72	6.39	4.12	3.63	2.73	5.81	5.99	4.38	4.49	4.61	4.67	5.05	5.36	5.86	6.89667	3.49333	5.39333	4.59	5.42333	-0.770726	0.0517374	-0.44716	-0.246343	0.0882804	0.597372	0.914504	0.301984	101244340		'LOC101244340'		mRNA	1	XM_010317951.3	coding	known	chr2	50897129	50897680
101244341	'LOC101244341'	18.08	19.82	16.87	18.18	23.26	21.47	16.95	19.23	12.29	12.26	15.98	14.18	14.39	18.62	17.32	18.2567	20.97	16.1567	14.14	16.7767	0.417355	0.23541	-0.226711	-0.0171709	0.098027	0.963195	0.453459	0.43225	101244341		'LOC101244341'		mRNA	1	NM_001320345.1	coding	known	chr11	53720884	53723975
101244342	'LOC101244342'	0.12	0	0	0.26	0.26	0	0.25	0	0	0.25	0.26	0	0.13	0.25	0.12	0.04	0.173333	0.0833333	0.17	0.166667	2.14	1.20866	2.03528	1.95841	0.471647	0.494161	0.790309	0.499892	101244342		'LOC101244342'		mRNA	1	XM_026029105.1	coding	known	chr2	39440019	39441537
101244343	'LOC101244343'	10.76	8.81	10.37	10.87	10.38	11.16	18.41	16.24	16.63	21.28	23.92	21.2	15.14	14.22	11.59	9.98	10.8033	17.0933	22.1333	13.65	0.297032	1.11933	1.24607	0.494013	0.0417321	0.00139719	3.85996e-16	1.46185e-22	101244343		'LOC101244343'		mRNA	1	NM_001320349.1	coding	known	chr3	1576182	1584292
101244344	'LOC101244344'	7.32	7.97	7.17	6.51	6.01	5.82	10.27	10.89	10.2	11.04	11	10.7	10.47	11.61	10.08	7.48667	6.11333	10.4533	10.9133	10.72	-0.111414	0.824902	0.639178	0.558938	0.533317	2.75432e-05	8.4493e-09	7.07045e-07	101244344		'LOC101244344'		mRNA	1	XM_004251541.4	coding	known	chr12	1329699	1334857
101244345	'LOC101244345'	15.07	14.06	17.95	13.11	12.9	11.14	11.42	9.18	7.33	12.5	10.27	10.32	12.29	14.59	13.64	15.6933	12.3833	9.31	11.03	13.5067	-0.127179	-0.397983	-0.372836	-0.14375	0.595004	0.539875	0.0894815	0.082446	101244345	K18179	'LOC101244345'		mRNA	4	XM_004251710.4+++XM_010315525.3+++XM_010315527.3+++XM_019211661.2	coding	known	chr12	3279597	3285464
101244346	'LOC101244346'	130.42	136.24	131.14	49.89	42.55	37.26	63.87	47.59	46.21	48.51	42.37	48.21	54.26	55.3	59.18	132.6	43.2333	52.5567	46.3633	56.2467	-1.41196	-0.947908	-1.38242	-1.14844	5.15391e-29	1.37021e-26	2.19754e-11	5.79204e-32	101244346	K11252	'LOC101244346'		mRNA	1	XM_004251791.3	coding	known	chr12	4263574	4264197
101244348	'LOC101244348'	59.37	60.07	63.49	35.66	33.9	37.89	36.88	29.26	27.42	42.49	47.06	43.41	39.63	33.31	40.31	60.9767	35.8167	31.1867	44.32	37.75	-0.579623	-0.616213	-0.355144	-0.636533	3.28126e-09	1.68158e-08	2.89735e-06	0.000409143	101244348	K04392	'LOC101244348'		mRNA	1	XM_004234481.4	coding	known	chr3	5007106	5011112
101244352	'LOC101244352'	8.62	9.4	8.38	15.43	14.57	16.12	10.56	10.94	11.81	6.96	7.6	7.61	7.16	6.84	5.58	8.8	15.3733	11.1033	7.39	6.52667	1.00196	0.683047	-0.157104	-0.387382	2.7435e-26	0.00249534	1.13992e-07	0.180482	101244352		'LOC101244352'		mRNA	10	XM_004235091.4+++XM_010319782.3+++XM_010319783.3+++XM_010319785.3+++XM_026029904.1+++XM_026029905.1+++XM_026029906.1+++XM_026029907.1+++XM_026029908.1+++XM_026029909.1	coding	known	chr3	51765219	51782292
101244353	'LOC101244353'	5.74	4.73	6.86	6.32	5.54	6.25	1.47	1.61	0.86	5.23	4	4.14	8.33	9.57	9.48	5.77667	6.03667	1.31333	4.45667	9.12667	0.248868	-1.78882	-0.272391	0.708795	0.270979	0.000234435	4.75703e-09	0.29152	101244353		'LOC101244353'		mRNA	1	XM_026028740.1	coding	known	chr12	36007420	36014244
101244354	'LOC101244354'	0	0	0	0	0	0	0	0	0.13	0	0	0	0	0	0	0	0	0.0433333	0	0		1.34191					0.806087		101244354		'LOC101244354'		mRNA	2	XM_004235307.4+++XM_010320021.3	coding	known	chr3	61503397	61505883
101244356	'LOC101244356'	16.32	16.95	18.53	19.99	18.29	19.15	24.78	24.01	23.58	21.45	21.06	20.79	17.22	18.11	17.2	17.2667	19.1433	24.1233	21.1	17.51	0.330289	0.824397	0.384802	0.0618963	0.00166018	0.649928	2.12418e-13	0.000264665	101244356	K17508	'LOC101244356'		mRNA	2	XM_004252737.4+++XM_010316332.3	coding	known	chr12	65195375	65201183
101244357	'LOC101244357'	22.17	21.95	25.92	24.35	21.43	22.83	14.54	13.72	12.86	14.79	15.52	16.12	17.41	18.34	16.36	23.3467	22.87	13.7067	15.4767	17.37	0.159895	-0.410496	-0.490561	-0.375985	0.305217	0.0127762	0.01348	0.00111209	101244357		'LOC101244357'		mRNA	3	XM_004235559.4+++XM_010320205.3+++XM_019213185.2	coding	known	chr3	71052356	71058885
101244359	'LOC101244359'	64.03	64.3	63.69	71.58	72.85	74.44	58.25	66.03	71.94	72.91	77.58	77.96	68.27	69.34	62.66	64.0067	72.9567	65.4067	76.15	66.7567	0.369209	0.37688	0.344337	0.100257	7.50349e-07	0.254518	0.00734443	3.90244e-06	101244359		'LOC101244359'		mRNA	1	NM_001317973.1	coding	known	chr12	65927183	65932099
101244360	'LOC101244360'	63.75	66.89	66.3	39.97	37.83	44.18	209.87	189.87	204.24	35.64	34.98	42.86	40.65	41.06	38.09	65.6467	40.66	201.327	37.8267	39.9333	-0.498053	1.94554	-0.683869	-0.709504	7.24338e-08	2.16374e-16	8.50508e-102	5.39394e-11	101244360	K13464	'LOC101244360'		mRNA	3	XM_004235723.4+++XM_010320352.3+++XM_010320353.3	coding	known	chr3	68914425	68918005
101244364	'LOC101244364'	5.93	7.8	6.57	6.17	6.62	7.51	4.25	3.37	2.73	7.78	8.36	7.12	10.02	10.78	11.38	6.76667	6.76667	3.45	7.75333	10.7267	0.191218	-0.615976	0.305515	0.723539	0.490357	0.00054197	0.0357463	0.214886	101244364		'LOC101244364'		mRNA	2	XM_004237304.4+++XM_010321397.3	coding	known	chr4	55236840	55242096
101244365	'LOC101244365'	0	0	0.05	0	0	0	0	0	0	0	0.05	0	0	0	0	0.0166667	0	0	0.0166667	0	-0.718141	-0.581644	0.131544	-0.899138	0.900569	0.871831	0.914504	0.977165	101244365		'LOC101244365'		mRNA	1	NM_001318487.1	coding	known	chr4	47994613	47998673
101244366	'LOC101244366'	12.64	11.8	13	7.71	7.55	8.19	34.91	31.33	33.67	9.58	9.59	10.22	21.25	20.61	21.35	12.48	7.81667	33.3033	9.79667	21.07	-0.489538	1.76593	-0.248137	0.80553	0.0020527	1.15672e-10	5.30764e-46	0.124637	101244366		'LOC101244366'		mRNA	1	XM_004237913.4	coding	known	chr4	60892174	60895085
101244367	'LOC101244367'	3.18	3.66	4.89	1.63	1.77	1.35	4.02	2.81	2.28	1.73	1.72	1.64	2.96	3.04	2.98	3.91	1.58333	3.03667	1.69667	2.99333	-1.1127	-0.0191791	-1.09681	-0.333408	0.000504452	0.285186	0.95813	0.000440953	101244367		'LOC101244367'		mRNA	1	XM_004238158.4	coding	known	chr4	64185766	64188726
101244368	'LOC101244368'	40.4	43.69	42.87	31.99	27.93	30.49	29.73	26.23	31.75	32.4	29.05	32.67	38.82	34.05	32.8	42.32	30.1367	29.2367	31.3733	35.2233	-0.309509	-0.191522	-0.335955	-0.223822	0.000817076	0.0313921	0.149868	0.000636774	101244368	K18757	'LOC101244368'		mRNA	1	NM_001319128.1	coding	known	chr4	65796205	65801649
101244369	'LOC101244369'	0	0	0	0	0.07	0.15	0	0.07	0	0	0	0	0.07	0	0.07	0	0.0733333	0.0233333	0	0.0466667	2.69361	1.34191		1.92074	0.474078	0.709067	0.806087		101244369	K00121	'LOC101244369'		mRNA	1	XM_026030510.1	coding	known	chr4	60610949	60614465
101244370	'LOC101244370'	179.91	181.29	206.49	107.08	118.37	116.57	83.09	77.19	69.49	68.05	62.27	77.65	75.09	83.31	94.34	189.23	114.007	76.59	69.3233	84.2467	-0.548336	-0.964824	-1.35364	-1.1246	8.13156e-10	1.93696e-25	4.91676e-19	1.03356e-38	101244370	K01179	'LOC101244370'		mRNA	1	NM_001319125.1	coding	known	chr5	81296	84226
101244373	'LOC101244373'	22.31	28.62	23.64	12.91	14.25	14.37	14.34	12.61	9.32	7.09	7.53	8.13	7.47	6.38	8.04	24.8567	13.8433	12.09	7.58333	7.29667	-0.658096	-0.692575	-1.6107	-1.71656	7.37308e-06	1.43185e-26	0.000367318	2.9413e-25	101244373		'LOC101244373'		mRNA	1	XM_019213889.2	coding	known	chr5	66567289	66570160
101244374	'LOC101244374'	22.38	26.03	23.55	20.03	16.97	18.74	18.62	13.77	17.94	16.77	18.8	20.84	28.74	26.56	26.68	23.9867	18.58	16.7767	18.8033	27.3267	-0.202334	-0.187356	-0.270082	0.187072	0.12936	0.143714	0.292615	0.0449135	101244374	K03242	'LOC101244374'		mRNA	5	XM_004239761.4+++XM_004239762.4+++XM_004239763.4+++XM_010323082.3+++XM_010323083.3	coding	known	chr5	65093081	65097885
101244376	'LOC101244376'	346.65	257.7	416.08	289.39	183.72	284.58	42.22	62.34	32.61	12.43	6.77	11.53	24.39	28.17	35.01	340.143	252.563	45.7233	10.2433	29.19	-0.24427	-2.53435	-4.95174	-3.48782	0.453266	4.24429e-94	4.15462e-25	2.36303e-54	101244376	K00430	'LOC101244376'		mRNA	1	NM_001320355.1	coding	known	chr5	58955218	58956720
101244382	'LOC101244382'	40.38	44.69	41.46	47.77	52.29	51.62	60.14	61.35	60.99	46.97	46.09	52.99	43.09	43.3	42.21	42.1767	50.56	60.8267	48.6833	42.8667	0.443144	0.871597	0.301813	0.0646523	2.16671e-06	0.544362	1.11624e-16	0.00229519	101244382		'LOC101244382'		mRNA	1	XM_004241334.4	coding	known	chr6	45542830	45548195
101244383	'LOC101244383'	22.22	19.51	17.36	8.21	6.79	7.15	12.27	8.68	6.56	13.75	17.41	12.95	11.81	9.16	11.07	19.6967	7.38333	9.17	14.7033	10.68	-1.2202	-0.734263	-0.302939	-0.809343	6.84384e-08	0.000228543	0.00685633	0.194685	101244383	K10881	'LOC101244383'	dss1	mRNA	1	XM_004241502.4	coding	known	chr6	44067623	44069900
101244385	'LOC101244385'	2.33	2.08	2.85	5.52	4.61	4.3	7.68	7.4	8.6	4.51	6.45	3.3	5.38	3.51	4.85	2.42	4.81	7.89333	4.75333	4.58	1.17457	2.0523	1.0715	0.965597	7.20147e-08	0.000106836	2.29762e-24	0.000151117	101244385		'LOC101244385'		mRNA	1	XM_004241924.4	coding	known	chr6	39225280	39227941
101244386	'LOC101244386'	1.3	1.75	1.43	1.05	0.5	1.06	4.29	4.84	4.11	1.59	1.72	2.88	1.19	1.97	1.28	1.49333	0.87	4.41333	2.06333	1.48	-0.475208	1.91743	0.579542	0.0882752	0.311003	0.864314	1.02624e-13	0.114986	101244386		'LOC101244386'		mRNA	3	XM_010324191.3+++XM_026031664.1+++XM_026031665.1	coding	known	chr6	45085455	45088259
101244387	'LOC101244387'	16.96	15.89	15.2	20.68	19.45	21.44	18.83	17.42	18.44	22.56	23.53	21.22	25.15	26.51	22.94	16.0167	20.5233	18.23	22.4367	24.8667	0.538929	0.530258	0.583036	0.677354	1.2177e-06	9.35866e-10	2.20703e-05	3.23444e-07	101244387	K10532	'LOC101244387'		mRNA	1	XM_004242257.4	coding	known	chr6	49703244	49712319
101244389	'LOC101244389'	19.45	33.07	30.15	241.1	128.92	96.01	100.97	101.42	121.81	33.32	26.48	42.74	43.28	34.41	39.22	27.5567	155.343	108.067	34.18	38.97	2.71883	2.41593	0.481627	0.632706	8.1092e-10	0.00853207	3.46709e-30	0.0895354	101244389		'LOC101244389'		mRNA	1	XM_004242803.4	coding	known	chr7	4313864	4315479
101244390	'LOC101244390'	4.47	4.97	6.14	2.92	1.72	3.05	1.33	1.78	2.07	2.78	3.46	4.66	2.34	3.19	2.58	5.19333	2.56333	1.72667	3.63333	2.70333	-0.851449	-1.26767	-0.455871	-0.902849	0.000251503	1.27519e-05	5.88728e-07	0.0519779	101244390		'LOC101244390'		mRNA	2	XM_010324869.3+++XM_010324871.3	coding	known	chr7	128532	133526
101244391	'LOC101244391'	37.33	42.82	37.13	37.31	35.67	37.91	17.59	13.16	13.71	24.33	23.3	25.88	37.1	34.14	35.62	39.0933	36.9633	14.82	24.5033	35.62	0.101639	-1.05869	-0.575818	-0.0889576	0.399256	0.48579	4.28623e-14	1.6794e-07	101244391	K14502	'LOC101244391'		mRNA	1	XM_004243227.4	coding	known	chr7	63441984	63446886
101244392	'LOC101244392'	0.25	0	0	0	0.05	0.05	0	0	0.05	0	0	0.05	0	0	0	0.0833333	0.0333333	0.0166667	0.0166667	0	-1.08246	-1.84527	-2.09772	-3.12631	0.727354	0.423969	0.607929	0.532667	101244392		'LOC101244392'		mRNA	1	NM_001322071.1	coding	known	chr7	58333796	58335546
101244394	'LOC101244394'	0.02	0.05	0	0.04	0	0	0.07	0	0.06	0.09	0.06	0.05	0.2	0.07	0.14	0.0233333	0.0133333	0.0433333	0.0666667	0.136667	-0.768315	1.18131	1.59984	2.59212	0.818281	0.0449023	0.584232	0.321776	101244394		'LOC101244394'		mRNA	1	XM_010326039.3	coding	known	chr7	66246793	66250875
101244395	'LOC101244395'	0	0	0.06	0	0	0	0	0	0	0	0	0.06	0	0	0.05	0.02	0	0	0.02	0.0166667	-0.718141	-0.581644	0.131544	0.0626454	0.900569	0.989785	0.914504	0.977165	101244395		'LOC101244395'		mRNA	1	XM_019215202.2	coding	known	chr8	3238670	3240015
101244398	'LOC101244398'	27.42	20.64	27.5	32.45	22.98	27.74	17.36	16.92	18.85	29.21	27.3	31.98	35.46	44.77	39.53	25.1867	27.7233	17.71	29.4967	39.92	0.331165	-0.137701	0.343156	0.731605	0.0769963	8.62166e-06	0.549158	0.0493689	101244398		'LOC101244398'		mRNA	1	XM_004245165.4	coding	known	chr8	56485923	56488204
101244399	'LOC101244399'	0.25	0.7	0.38	0.43	0.26	0.53	0.17	0.17	0.17	0.38	0.22	0.13	0.17	0.13	0.33	0.443333	0.406667	0.17	0.243333	0.21	0.0518151	-1.03043	-0.772531	-1.02647	0.957734	0.277496	0.271841	0.411869	101244399	K01381	'LOC101244399'		mRNA	1	NM_001329206.1	coding	known	chr8	58005646	58008288
101244401	'LOC101244401'	19.67	20.04	18.33	21.71	21.69	20.82	20.58	18.59	18.19	17.62	18.11	21.03	20.55	19.31	20.19	19.3467	21.4067	19.12	18.92	20.0167	0.327621	0.324299	0.0628897	0.0912926	0.00251755	0.475017	0.00728138	0.671621	101244401		'LOC101244401'		mRNA	2	XM_004245428.4+++XM_010327030.2	coding	known	chr8	65660106	65665853
101244402	'LOC101244402'	32.03	34.09	33.27	35.87	37	36.62	37.26	38.23	38.24	56.43	55.17	63.02	52.93	50.85	49.35	33.13	36.4967	37.91	58.2067	51.0433	0.321603	0.53908	0.908729	0.665769	0.00038254	5.67596e-16	7.25112e-07	2.28735e-23	101244402		'LOC101244402'		mRNA	1	NM_001320353.1	coding	known	chr8	63816804	63823560
101244403	'LOC101244403'	11.75	10.08	10.23	8.98	8.1	9.09	9.34	6.82	8.63	10.34	10.41	11.63	11.07	11.85	11.72	10.6867	8.72333	8.26333	10.7933	11.5467	-0.110624	-0.0261409	0.113837	0.160141	0.572601	0.359437	0.914504	0.539076	101244403		'LOC101244403'		mRNA	2	XM_004228319.4+++XM_010323048.3	coding	known	chr1	6948854	6953282
101244404	'LOC101244404'	10.05	9.31	9.37	10.21	9.34	10.88	7.01	7.16	10.3	9.45	11.44	11.19	8.97	9.29	6.85	9.57667	10.1433	8.15667	10.6933	8.37	0.254811	0.095924	0.248745	-0.164556	0.0137677	0.247061	0.673487	0.0328547	101244404	K15192	'LOC101244404'	BTAF1	mRNA	4	URS0000ED8E38+++XM_004246017.4+++XM_010327352.3+++XM_010327353.2	coding	known	chr8	58720879	58752090
101244405	'LOC101244405'	14.32	14.51	13.7	11.82	12.28	9.62	9.67	7.22	7.24	10.3	14.44	12.81	17.24	18.35	19.45	14.1767	11.24	8.04333	12.5167	18.3467	-0.137971	-0.451673	-0.0653172	0.441015	0.584448	0.0149865	0.0491844	0.812217	101244405		'LOC101244405'		mRNA	1	XM_004228483.4	coding	known	chr1	2315167	2318951
101244406	'LOC101244406'	0.32	0.34	0.43	0.05	0.02	0.05	0	0.03	0	0	0	0	0	0	0.02	0.363333	0.04	0.01	0	0.00666667	-2.99522	-4.66333	-6.77089	-5.87809	0.000182779	1.9953e-05	0.000181099	7.45559e-07	101244406		'LOC101244406'		mRNA	1	XM_026032573.1	coding	known	chr8	59868601	59872022
101244407	'LOC101244407'	1.18	1.24	1.39	0.46	0.34	0.41	0.87	0.39	0.23	1.03	0.88	0.76	1.01	0.87	0.9	1.27	0.403333	0.496667	0.89	0.926667	-1.48393	-1.0336	-0.416565	-0.412402	0.000366039	0.280642	0.0425119	0.283765	101244407		'LOC101244407'		mRNA	1	XM_004246262.3	coding	known	chr9	7176448	7178620
101244408	'LOC101244408'	12.23	13.86	13.71	14.47	14.65	15.37	13.22	14.26	15.98	23.19	21.96	21.38	22.53	20.85	19.87	13.2667	14.83	14.4867	22.1767	21.0833	0.352817	0.471122	0.837595	0.710122	0.000954131	2.97141e-12	0.00166068	8.38398e-16	101244408		'LOC101244408'		mRNA	3	XM_004246431.4+++XM_010327593.3+++XM_026033033.1	coding	known	chr9	3647011	3667042
101244411	'LOC101244411'	15.49	14.95	15.37	11.75	11.55	10.86	9.32	7.89	7.47	16.03	16.1	16.61	16.04	16.31	14.98	15.27	11.3867	8.22667	16.2467	15.7767	-0.245997	-0.551078	0.184734	0.0895805	0.0467508	0.498505	5.58927e-05	0.112312	101244411	K03354	'LOC101244411'		mRNA	2	XM_004229161.4+++XM_010322857.3	coding	known	chr1	76002803	76018454
101244412	'LOC101244412'	6.51	7.64	6.6	4.34	3.4	4.16	6.35	2.9	3.37	6.37	4.95	6.68	15.15	17.27	18.21	6.91667	3.96667	4.20667	6	16.8767	-0.616714	-0.379394	-0.0989515	1.34099	0.0100415	2.42015e-15	0.267838	0.72953	101244412		'LOC101244412'		mRNA	1	NM_001347188.1	coding	known	chr9	64344679	64348541
101244413	'LOC101244413'	148.06	167.06	164.99	191.35	187.53	176.91	209.34	171	159.67	223.2	188.85	182.57	131.04	148.12	157.77	160.037	185.263	180.003	198.207	145.643	0.41367	0.53458	0.427403	-0.0773782	6.29958e-06	0.565501	8.71582e-06	0.000233566	101244413	K14490	'LOC101244413'		mRNA	4	NM_001310150.1+++NM_001310151.1+++XM_019212639.2+++XM_026029795.1	coding	known	chr1	79643028	79645247
101244414	'LOC101244414'	6.38	6.15	5.9	7.95	7.22	9.15	4.87	3.9	4.87	4.68	4.8	5.11	5.31	4.15	3.85	6.14333	8.10667	4.54667	4.86333	4.43667	0.570971	-0.0955712	-0.253107	-0.417005	2.03998e-05	0.01458	0.629201	0.0797336	101244414		'LOC101244414'		mRNA	3	XM_004247447.4+++XM_010328332.3+++XM_026032836.1	coding	known	chr9	65992912	66010249
101244415	'LOC101244415'	528.75	479.04	545.17	461.28	522.07	481.44	329.04	360.94	274.34	266.9	250.34	303.35	487.34	444.8	492.83	517.653	488.263	321.44	273.53	474.99	0.104687	-0.332903	-0.816904	-0.0713841	0.328451	0.513297	0.0209642	1.05009e-16	101244415	K01738	'LOC101244415'		mRNA	1	NM_001321342.1	coding	known	chr9	68325770	68330806
101244416	'LOC101244416'	0.14	0.14	0.15	0.3	0.07	0.22	0.58	0.5	0.3	0.14	0.37	0.22	0	0	0.07	0.143333	0.196667	0.46	0.243333	0.0233333	0.652026	2.0333	0.868795	-2.41827	0.707939	0.320783	0.0653378	0.567975	101244416		'LOC101244416'		mRNA	1	XM_004229738.3	coding	known	chr1	84470110	84472543
101244417	'LOC101244417'	8.93	6.59	7.03	2.88	3.52	4.37	9.98	10.5	11.46	8.28	11.39	7.67	6.92	7.01	7.81	7.51667	3.59	10.6467	9.11333	7.24667	-0.878784	0.862783	0.383033	0.00393081	0.00121883	0.989785	8.7377e-05	0.135402	101244417		'LOC101244417'		mRNA	1	NM_001328669.1	coding	known	chr1	85458502	85460461
101244418	'LOC101244418'	2	1.65	2.03	2.11	2.04	2.11	3.23	1.69	1.89	2.03	1.34	1.42	2.61	2.3	2.51	1.89333	2.08667	2.27	1.59667	2.47333	0.32272	0.593408	-0.147969	0.429047	0.300673	0.139153	0.0826001	0.714233	101244418		'LOC101244418'		mRNA	1	XM_004247904.4	coding	known	chr9	71413667	71415555
101244419	'LOC101244419'	34.55	39.51	38.19	31.83	29.03	31.89	32.14	29.62	26.71	33.08	33.22	34.17	37.14	38.46	40.75	37.4167	30.9167	29.49	33.49	38.7833	-0.0816371	0.0188305	-0.0506645	0.103721	0.548535	0.433323	0.914504	0.716677	101244419	K12848	'LOC101244419'		mRNA	2	NM_001321452.1+++XM_010315137.3	coding	known	chr1	90272291	90278544
101244420	'LOC101244420'	84.46	111.5	92.23	46.17	46.05	46.06	32.81	31.35	31.71	37.06	37.62	41.3	44.59	42.23	38.81	96.0633	46.0933	31.9567	38.66	41.8767	-0.879046	-1.2471	-1.21902	-1.158	1.11133e-15	5.01633e-24	4.01807e-21	2.28027e-26	101244420	K01885	'LOC101244420'		mRNA	1	XM_004230328.4	coding	known	chr1	91103092	91111904
101244421	'LOC101244421'	14.6	15.74	15.16	15.44	16.48	16.48	8.04	8.3	8.13	13.58	15.69	14.44	19.23	19.67	19.32	15.1667	16.1333	8.15667	14.57	19.4067	0.271691	-0.551811	0.03703	0.396973	0.0183539	0.000128134	4.22715e-05	0.812578	101244421		'LOC101244421'		mRNA	2	XM_004248139.4+++XM_010328788.3	coding	known	chr10	2204827	2212323
101244422	'LOC101244422'	11.99	12.05	13.58	12.54	12.27	12.52	7.42	7.23	5.51	13.89	12.21	12.89	16.89	16.2	18.32	12.54	12.4433	6.72	12.9967	17.1367	0.170765	-0.557421	0.149736	0.49501	0.214768	7.91194e-05	0.00123943	0.31594	101244422		'LOC101244422'		mRNA	2	NM_001321453.1+++XM_026029869.1	coding	known	chr1	92096872	92105466
101244423	'LOC101244423'	52.14	46.92	52	50.76	50.63	53.1	39.76	37.16	36.52	42.51	39.42	40.16	39.96	45.32	42.19	50.3533	51.4967	37.8133	40.6967	42.49	0.214466	-0.0706789	-0.210202	-0.203561	0.0197234	0.0483415	0.582677	0.0387632	101244423		'LOC101244423'		mRNA	2	XM_004248224.2+++XM_019216120.2	coding	known	chr10	1353423	1365310
101244424	'LOC101244424'	12.62	13.63	13.68	9.88	7.88	9.01	4.89	3.71	4.02	5.43	5.18	4.89	7.92	8.59	8.12	13.31	8.92333	4.20667	5.16667	8.21	-0.391128	-1.3115	-1.26124	-0.645977	0.0197985	4.29699e-05	3.27642e-12	2.54757e-13	101244424		'LOC101244424'		mRNA	1	XM_004230586.4	coding	known	chr1	92931490	92934652
101244425	'LOC101244425'	20	20.28	19.39	119.49	102.23	109.18	36.14	38.48	39.56	27	24.77	27.84	27.3	25.95	27.14	19.89	110.3	38.06	26.5367	26.7967	2.59693	1.25925	0.506616	0.467749	7.25375e-157	6.24687e-05	3.45993e-21	3.87404e-05	101244425		'LOC101244425'		mRNA	2	NM_001321456.1+++NM_001321457.1	coding	known	chr1	94776846	94781414
101244426	'LOC101244426'	2.16	2.47	2.08	10.53	12.98	12.34	68.3	67.17	58.96	106.96	95.5	76.41	53.08	50.38	45.01	2.23667	11.95	64.81	92.9567	49.49	2.61058	5.21711	5.48816	4.52593	6.54231e-27	2.07232e-125	1.36928e-158	1.02326e-156	101244426		'LOC101244426'		mRNA	1	XM_004230923.4	coding	known	chr1	96583392	96584437
101244427	'LOC101244427'	58.2	59.53	57.47	66.6	65.38	68.67	37.7	37.89	35.9	40.85	37.34	44.14	49.16	46.65	50.03	58.4	66.8833	37.1633	40.7767	48.6133	0.372638	-0.33172	-0.40652	-0.220448	3.45877e-06	0.0109685	0.00138563	3.5271e-05	101244427	K01102	'LOC101244427'		mRNA	3	XM_004248596.4+++XM_004248597.4+++XM_010329095.3	coding	known	chr10	57098376	57102887
101244429	'LOC101244429'	1.79	2.36	2.81	1.49	0.74	0.94	0.42	0.3	0.37	0.12	0	0.18	0.06	0	0	2.32	1.05667	0.363333	0.1	0.02	-0.944521	-2.31034	-4.40529	-6.69101	0.0430659	3.81683e-07	2.5251e-05	5.43758e-08	101244429	K15382	'LOC101244429'		mRNA	1	XM_026032775.1	coding	known	chr1	89881028	89885270
101244430	'SIP1-3'	72.14	56.39	80.39	59.34	46.71	52.8	148.83	108.4	108.96	73.7	66.52	72.92	94.09	91.21	94.04	69.64	52.95	122.063	71.0467	93.1133	-0.216339	1.15416	0.0964354	0.44039	0.164009	0.00112069	5.99062e-12	0.57061	101244430	K09875	'SIP1-3'	SlSIP1.3	mRNA	2	NM_001287352.2+++XM_004249093.4	coding	known	chr10	60428731	60434315
101244431	'LOC101244431'	3.73	2.42	2.45	1.52	0.6	0.97	1.27	0.99	1.06	0.43	0.33	0.62	0.53	0.46	0.42	2.86667	1.03	1.10667	0.46	0.47	-1.29669	-1.08927	-2.59772	-2.55738	1.86396e-05	4.3761e-23	1.22728e-05	1.77112e-20	101244431		'LOC101244431'		mRNA	4	XM_010317306.2+++XM_010317307.2+++XM_010317308.2+++XM_019212138.2	coding	known	chr2	22877418	22884643
101244432	'LOC101244432'	13.85	12.15	13.98	5.42	4.16	6.57	3.28	2.81	2.88	7.71	11.39	8.83	10.35	10.54	9.49	13.3267	5.38333	2.99	9.31	10.1267	-1.12673	-1.80914	-0.419556	-0.349313	2.83373e-10	0.0182132	1.66717e-23	0.0208801	101244432		'LOC101244432'		mRNA	1	XM_004249180.3	coding	known	chr10	61155369	61160632
101244433	'LOC101244433'	0.78	0.89	0.85	1.26	0.71	0.36	0.98	0.25	0.39	1.36	1.19	1.55	3.11	3.89	2.88	0.84	0.776667	0.54	1.36667	3.29333	0.0697643	-0.309868	0.802576	2.01779	0.91546	3.87615e-12	0.652175	0.0333232	101244433		'LOC101244433'		mRNA	1	XM_004249431.4	coding	known	chr10	63770058	63772010
101244434	'LOC101244434'	38.28	40.91	37.1	47.61	44.46	40.6	35.92	34.4	33.28	35.71	34.72	33.74	39.11	42.31	45.62	38.7633	44.2233	34.5333	34.7233	42.3467	0.376	0.176709	-0.0591986	0.17582	0.000536679	0.141747	0.151866	0.644463	101244434		'LOC101244434'		mRNA	2	NM_001347951.1+++XM_004249600.4	coding	known	chr10	65335091	65341693
101244435	'HSTF24'	31.56	39.89	36.61	61.38	55.88	59.5	104.17	115.61	146.09	144.09	144.1	132.25	174.16	172.98	189.78	36.02	58.92	121.957	140.147	178.973	0.893716	2.11403	2.06049	2.36068	2.63366e-17	1.4032e-115	2.02298e-34	6.58504e-85	101244435	K09419	'HSTF24'	HsfB1	mRNA	1	NM_001321450.1	coding	known	chr2	52939609	52942893
101244437	'LOC101244437'	9.01	8.77	8.61	8.66	8.67	8.66	6.74	5.97	7.34	10.63	9.64	10.83	11.61	11.18	10.75	8.79667	8.66333	6.68333	10.3667	11.18	0.158129	-0.0566726	0.33087	0.38492	0.233734	0.000754315	0.771279	0.0076793	101244437		'LOC101244437'		mRNA	1	XM_004249924.4	coding	known	chr11	1530833	1536284
101244438	'LOC101244438'	82.66	185.07	168.89	175.17	157.23	134.85	78.65	56.53	73.01	46.66	48.58	50.29	646.93	816.13	800.59	145.54	155.75	69.3967	48.51	754.55	0.288025	-0.717517	-1.47889	2.42926	0.53473	9.57268e-13	0.00886209	3.95894e-05	101244438	K00430	'LOC101244438'		mRNA	1	NM_001348001.1	coding	known	chr2	48512070	48513879
101244439	'LOC101244439'	7.92	6.82	9.95	11.3	10.21	9.8	11.99	11.7	12.12	9.61	9.81	9.65	10.16	8.86	10.92	8.23	10.4367	11.9367	9.69	9.98	0.532219	0.892409	0.340532	0.332695	0.00707492	0.135812	7.44832e-06	0.10624	101244439		'LOC101244439'		mRNA	1	XM_004250093.4	coding	known	chr11	3569358	3572205
101244440	'LOC101244440'	0	0	0.2	0	0	0	0	0	0	0	0	0	0	0	0.18	0.0666667	0	0	0	0.06	-0.718141	-0.581644	-0.830239	0.0626454	0.900569	0.989785	0.914504	0.874208	101244440	K14488	'LOC101244440'		mRNA	1	XM_004250176.4	coding	known	chr11	4707939	4708492
101244441	'LOC101244441'	13.51	11.36	12.61	17.48	17.9	14.45	10.82	10.01	11.73	10.96	12.21	10.39	3.19	2.38	2.47	12.4933	16.61	10.8533	11.1867	2.68	0.594105	0.140587	-0.0632108	-2.17962	1.68054e-05	4.11917e-38	0.427039	0.720145	101244441	K13600	'LOC101244441'		mRNA	1	XM_004250263.4	coding	known	chr11	5644034	5648371
101244442	'LOC101244442'	171.65	189.92	194.61	168.8	208.5	189.21	192.53	210.77	195.17	153.68	142.49	169.22	125.51	130.57	127.28	185.393	188.837	199.49	155.13	127.787	0.215844	0.461132	-0.153962	-0.485343	0.0607848	2.56738e-09	8.77182e-05	0.148683	101244442	K14012	'LOC101244442'		mRNA	1	XM_004232633.4	coding	known	chr2	45759904	45763321
101244443	'LOC101244443'	28.52	27.15	28.23	44.05	42.96	42.22	32.21	30.6	31.39	29.81	29.91	29.67	31.96	32.99	31.76	27.9667	43.0767	31.4	29.7967	32.2367	0.805362	0.511861	0.186039	0.245575	5.18382e-22	0.00625816	4.05821e-07	0.0499225	101244443	K01897	'LOC101244443'		mRNA	2	XM_004250346.4+++XM_010314541.3	coding	known	chr11	8754737	8763158
101244445	'LOC101244445'	69.32	69.01	64.51	53.42	57.51	55.21	36.29	40.84	40.15	62.42	58.57	60.75	56.83	60.83	57.5	67.6133	55.38	39.0933	60.58	58.3867	-0.101463	-0.435817	-0.0561556	-0.160678	0.372256	0.106768	0.00106938	0.633349	101244445		'LOC101244445'		mRNA	2	NM_001346426.1+++XM_026029034.1	coding	known	chr2	43689771	43694385
101244446	'LOC101244446'	7.69	6.49	6.97	3.97	3.31	3.95	2.91	2.52	2.93	3	3.04	2.83	4.98	5.07	4.68	7.05	3.74333	2.78667	2.95667	4.91	-0.733787	-1.00097	-1.1599	-0.482646	2.14574e-06	0.00101755	4.36451e-09	1.84246e-13	101244446		'LOC101244446'		mRNA	1	XM_004232983.4	coding	known	chr2	42443016	42470296
101244447	'LOC101244447'	66.9	67.83	61.9	83.98	89.09	84.77	68.92	82.03	79.56	89.54	83.15	87.11	65.17	60.55	65.58	65.5433	85.9467	76.8367	86.6	63.7667	0.583844	0.599157	0.513715	0.0229629	2.03278e-08	0.871831	5.39973e-05	8.52492e-07	101244447		'LOC101244447'		mRNA	1	NM_001326352.1	coding	known	chr2	40893773	40897788
101244450	'LOC101244450'	1.06	1.54	1.6	7.95	6.07	5.29	5.46	6.32	5.12	5.72	5.95	4.49	4.5	3.91	5.16	1.4	6.43667	5.63333	5.38667	4.52333	2.38883	2.3664	2.04949	1.74721	2.27094e-15	7.09636e-08	5.77039e-15	5.27791e-11	101244450		'LOC101244450'		mRNA	1	XM_004233401.4	coding	known	chr2	36448304	36452819
101244451	'LOC101244451'	17.12	22.39	18.02	23.09	21.56	21.51	20.28	26.09	23.25	15.92	21.29	18.69	9.41	13.4	13.18	19.1767	22.0533	23.2067	18.6333	11.9967	0.386597	0.632373	0.058887	-0.625696	0.00825581	0.000859323	0.000887972	0.785774	101244451		'LOC101244451'		mRNA	2	XM_004250875.4+++XM_026028226.1	coding	known	chr11	51112530	51118404
101244453	'LOC101244453'	6.06	5.67	6.2	5.8	6.38	5.85	4.86	5.95	4.89	5.21	4.17	5.22	3.83	3.48	3.71	5.97667	6.01	5.23333	4.86667	3.67333	0.188319	0.151925	-0.201786	-0.661699	0.254064	2.7453e-05	0.467355	0.27118	101244453		'LOC101244453'		mRNA	1	NM_001346869.1	coding	known	chr11	52822718	52829287
101244454	'LOC101244454'	5.39	4.49	5.54	1.91	1.87	2.11	1.73	0.9	1.16	0.43	0.37	0.5	1.65	1.73	1.42	5.14	1.96333	1.26333	0.433333	1.6	-1.20868	-1.69301	-3.48519	-1.64263	1.44097e-12	3.45747e-20	1.01956e-12	2.366e-47	101244454	K09420	'LOC101244454'		mRNA	1	XM_019211094.2	coding	known	chr11	55121244	55131355
101244455	'LOC101244455'	0.22	0.59	0.32	0.43	0.36	0.4	5.87	3.45	8.01	9.42	12.93	12.68	10.59	11.1	12.29	0.376667	0.396667	5.77667	11.6767	11.3267	0.245895	4.26869	5.03376	4.93941	0.774559	1.29078e-62	3.55862e-24	8.66485e-60	101244455	K16297	'LOC101244455'		mRNA	1	XM_010318418.3	coding	known	chr2	43923687	43928745
101244456	'LOC101244456'	19.01	12.28	20.37	13.75	9.65	11.7	1.31	2.01	1.94	4.94	6.16	8.02	5.62	7.33	8.77	17.22	11.7	1.75333	6.37333	7.24	-0.371905	-2.94253	-1.33222	-1.19705	0.122161	1.87093e-06	1.29343e-20	1.71761e-07	101244456		'LOC101244456'		mRNA	1	XM_004251335.1	coding	known	chr11	53364865	53365863
101244457	'LOC101244457'	17.43	16.08	15.41	15.84	12.56	15.19	10.43	9.48	9.66	12.79	14.94	12.62	13.21	14.12	15.18	16.3067	14.53	9.85667	13.45	14.17	0.0212588	-0.367806	-0.170607	-0.143835	0.923943	0.464614	0.0492941	0.375475	101244457	K07441	'LOC101244457'		mRNA	1	NM_001347958.1	coding	known	chr3	546792	550747
101244458	'LOC101244458'	5.52	5.24	5.1	2.45	1.16	1.75	3.02	3.59	3.13	3.33	3.73	3.61	4.37	4.38	3.81	5.28667	1.78667	3.24667	3.55667	4.18667	-1.38975	-0.354395	-0.475464	-0.293605	6.86456e-08	0.147797	0.11488	0.0161647	101244458		'LOC101244458'		mRNA	1	XM_004234324.4	coding	known	chr3	3446255	3448164
101244460	'LOC101244460'	14.78	15.45	15.99	8.23	6.83	8.07	7.27	11.05	14.15	5.56	6.68	5.59	12.52	13.07	9.95	15.4067	7.71	10.8233	5.94333	11.8467	-0.819219	-0.156494	-1.28031	-0.340423	2.90333e-12	0.011246	0.604445	2.5853e-24	101244460		'LOC101244460'		mRNA	1	XM_010319390.3	coding	known	chr3	5042507	5048675
101244463	'LOC101244463'	1.35	0.6	0.48	1.42	1.86	3	2.59	1.92	0.93	3.04	3.73	3.95	1.98	2.86	3.27	0.81	2.09333	1.81333	3.57333	2.70333	1.56434	1.53276	2.25835	1.81564	0.0486891	0.0119472	0.0658062	0.000462241	101244463	K10418	'LOC101244463'		mRNA	1	XM_004252298.4	coding	known	chr12	60082012	60082744
101244464	'LOC101244464'	692.91	710.49	698.75	501.63	421.45	443.05	527.35	412.9	454.15	392.52	345.64	439.55	468.2	464.95	507.68	700.717	455.377	464.8	392.57	480.277	-0.423478	-0.217568	-0.713528	-0.468658	3.64981e-07	2.58704e-09	0.0470714	5.09954e-12	101244464	K02927	'LOC101244464'		mRNA	1	XM_004234956.4	coding	known	chr3	53926519	53928361
101244465	'LOC101244465'	0.71	0.39	0.65	0.25	0.33	0	0.08	0	0.08	0.24	0.49	0.16	1.04	0.71	0.47	0.583333	0.193333	0.0533333	0.296667	0.74	-1.40824	-3.08499	-0.868927	0.409301	0.245519	0.674583	0.0409764	0.42114	101244465		'LOC101244465'		mRNA	1	XM_004252426.4	coding	known	chr12	58561200	58562135
101244466	'LOC101244466'	22.82	22.9	25.81	31.66	27.84	29.35	32.3	31.63	34.54	53.03	50.27	43.58	39.54	42.91	39.03	23.8433	29.6167	32.8233	48.96	40.4933	0.500203	0.817034	1.14365	0.817169	2.29381e-05	1.73663e-13	7.78006e-10	4.57952e-20	101244466		'LOC101244466'		mRNA	1	NM_001328409.1	coding	known	chr3	56938959	56943718
101244468	'LOC101244468'	0.04	0	0	0.09	0.04	0	0	0	0	0	0.04	0	0	0.04	0	0.0133333	0.0433333	0	0.0133333	0.0133333	1.71803	-0.581644	0.131544	0.0626454	0.610955	0.989785	0.914504	0.977165	101244468		'LOC101244468'		mRNA	1	XM_004252659.1	coding	known	chr12	16741774	16743414
101244469	'LOC101244469'	19.84	19.38	21.66	17.36	15.59	17.82	32.46	28.21	36.76	35.93	36.61	41.66	48.72	44.09	45.54	20.2933	16.9233	32.4767	38.0667	46.1167	-0.0779982	1.02726	1.00707	1.23188	0.604592	3.64725e-34	2.24233e-12	1.04878e-19	101244469	K00837	'LOC101244469'		mRNA	1	NM_001322973.1	coding	known	chr3	70317905	70324278
101244470	'LOC101244470'	63.29	68.34	60.73	70.95	75.28	73.75	59.99	55.11	52.4	41.65	43.58	49.43	46.03	53.3	55.83	64.12	73.3267	55.8333	44.8867	51.72	0.374938	0.140911	-0.420034	-0.267644	3.5821e-05	0.0175749	0.224359	2.95347e-05	101244470		'LOC101244470'		mRNA	1	XM_004235886.3	coding	known	chr3	67782365	67788418
101244471	'LOC101244471'	16.59	13.85	16.61	28.19	34.58	27.7	14.45	17.95	13.47	16.33	12.71	11.8	5.15	4.21	4.76	15.6833	30.1567	15.29	13.6133	4.70667	1.13358	0.321488	-0.098291	-1.68389	1.73486e-14	1.53655e-20	0.117549	0.667331	101244471		'LOC101244471'		mRNA	1	XM_019213093.2	coding	known	chr3	67249820	67251259
101244472	'LOC101244472'	18.06	18.42	15.43	15.38	16.28	13.59	12.26	11.29	9.32	8.77	10.77	10.64	10.67	10.61	10.92	17.3033	15.0833	10.9567	10.06	10.7333	-0.00970061	-0.306181	-0.679363	-0.635188	0.960101	7.76585e-05	0.11574	7.1187e-05	101244472		'LOC101244472'		mRNA	1	XM_019213056.2	coding	known	chr3	65874424	65876437
101244473	'LOC101244473'	16.52	17.21	17.82	8.97	9.33	9.04	4.71	4.35	5.31	7.1	6.28	7.41	12.19	11.57	14.35	17.1833	9.11333	4.79	6.93	12.7033	-0.728645	-1.49207	-1.20772	-0.384659	2.75629e-07	0.0120932	5.23118e-18	1.94088e-15	101244473		'LOC101244473'		mRNA	1	XM_004236137.4	coding	known	chr3	64956645	64958035
101244475	'LOC101244475'	37.5	37.61	42.52	34.72	47.87	37.71	79.44	76.31	55.41	48.42	42.96	46.21	56.35	55.72	59.24	39.21	40.1	70.3867	45.8633	57.1033	0.225269	1.19747	0.3327	0.597715	0.162931	6.44285e-09	2.08652e-14	0.00446814	101244475		'LOC101244475'		mRNA	3	XM_004236220.4+++XM_010320718.3+++XM_010320719.3	coding	known	chr3	64142096	64144721
101244476	'LOC101244476'	8.07	8.27	8.98	4.87	3.57	3.97	4.72	3.76	4.67	4.19	3.59	4.35	5.34	5.75	5.76	8.44	4.13667	4.38333	4.04333	5.61667	-0.84731	-0.602238	-0.962255	-0.541448	2.0708e-06	0.00081733	0.00113445	3.55126e-08	101244476	K15281	'LOC101244476'		mRNA	1	XM_004236305.4	coding	known	chr3	63164813	63168721
101244477	'LOC101244477'	2.87	3.06	2.42	3.29	2.98	3.31	4.16	4.52	6.05	4.75	6.43	5.72	4.4	3.61	2.78	2.78333	3.19333	4.91	5.63333	3.59667	0.368446	1.1525	1.09853	0.394166	0.0369685	0.0698562	5.7265e-08	4.76905e-11	101244477		'LOC101244477'		mRNA	6	XM_010320571.3+++XM_010320572.3+++XM_019213061.2+++XM_019213062.2+++XM_019213063.2+++XM_026030097.1	coding	known	chr3	66151468	66165930
101244478	'LOC101244478'	25.07	26.66	28.26	14.25	13.49	14.92	12.19	16.28	14.21	20.86	19.8	19.33	17.99	21.73	20.33	26.6633	14.22	14.2267	19.9967	20.0167	-0.726583	-0.559046	-0.319857	-0.372825	7.52378e-14	0.000914295	0.000758937	0.00195145	101244478		'LOC101244478'		mRNA	1	XM_004236563.4	coding	known	chr4	6028696	6033970
101244479	'LOC101244479'	234.48	274.56	240.37	262.82	275.22	274.94	240.34	218.42	174.41	144.71	136.17	148.15	177.3	189.03	211.56	249.803	270.993	211.057	143.01	192.63	0.319509	0.135458	-0.67991	-0.29543	0.00169277	0.0116979	0.419966	3.29543e-11	101244479	K17424	'LOC101244479'		mRNA	1	NM_001321916.1	coding	known	chr4	4638881	4641964
101244480	'LOC101244480'	5.63	5.63	4.94	7.1	6.88	8.11	4.66	5.22	6.2	4.14	5.15	4.03	4.52	4.22	3.06	5.4	7.36333	5.36	4.44	3.93333	0.622518	0.328703	-0.194592	-0.425042	6.987e-08	0.00899119	0.0702428	0.203036	101244480		'LOC101244480'		mRNA	3	XM_010321411.3+++XM_026030760.1+++XM_026030761.1	coding	known	chr4	55041112	55054127
101244482	'LOC101244482'	9.2	10.75	8.68	6.64	6.55	7.99	12.82	14.44	16.19	10.71	14.16	14.08	10.79	10.66	9.74	9.54333	7.06	14.4833	12.9833	10.3967	-0.249571	0.954634	0.54	0.170711	0.200309	0.35317	1.98371e-07	0.00180672	101244482	K14432	'LOC101244482'		mRNA	2	XM_004237748.4+++XM_010321787.3	coding	known	chr4	58573922	58581350
101244484	'LOC101244484'	18.15	16.75	16.33	18.67	19.29	20.69	15.62	14.1	11.37	13.34	13.07	14.36	28.52	25.8	28.1	17.0767	19.55	13.6967	13.59	27.4733	0.378822	0.0208253	-0.230374	0.732456	0.00315942	4.33531e-10	0.91706	0.106808	101244484		'LOC101244484'		mRNA	2	XM_004238846.4+++XM_010322436.3	coding	known	chr5	3092064	3100491
101244485	'LOC101244485'	4.45	3.98	4.13	5.23	5.77	5.66	2.73	2.49	2.8	3.8	3.92	3.66	4.26	4.15	4.27	4.18667	5.55333	2.67333	3.79333	4.22667	0.588707	-0.307192	-0.047175	0.0543344	0.000323311	0.821874	0.143707	0.845531	101244485		'LOC101244485'		mRNA	1	XM_004239088.4	coding	known	chr5	6973273	6980412
101244486	'ABCG36'	0.12	0.22	0.18	0.15	0.22	0.2	0.01	0.1	0.07	0.3	0.31	0.34	0.48	0.6	0.46	0.173333	0.19	0.06	0.316667	0.513333	0.314654	-1.18631	0.969504	1.60256	0.658354	0.000278216	0.183328	0.059702	101244486		'ABCG36'	SlABCG36	mRNA	1	XM_010322765.3	coding	known	chr5	22106513	22117200
101244488	'LOC101244488'	4.29	3.91	4.7	4.34	3.88	2.84	3.42	2.59	2.22	4.42	4.79	4.21	5.9	5.46	5.23	4.3	3.68667	2.74333	4.47333	5.53	-0.0376314	-0.304344	0.157031	0.409854	0.905539	0.0530729	0.281891	0.534031	101244488	K06173	'LOC101244488'		mRNA	2	XM_004239848.4+++XM_010323122.3	coding	known	chr5	64157981	64162772
101244489	'LOC101244489'	2.74	2.74	3.55	3.77	3.38	3.33	9.3	11.84	7.17	3.54	3.3	4.5	3.74	4.14	3.85	3.01	3.49333	9.43667	3.78	3.91	0.397544	1.99362	0.423431	0.419281	0.0683877	0.0493865	6.64255e-18	0.0678298	101244489		'LOC101244489'		mRNA	1	XM_004240160.2	coding	known	chr5	64765336	64767705
101244491	'LOC101244491'	0.43	0.85	0.22	0.43	0.4	0.31	0.41	0.82	0.62	0.68	0.88	0.46	0.68	1.06	1.11	0.5	0.38	0.616667	0.673333	0.95	-0.334713	0.692214	0.554513	1.02645	0.803372	0.259311	0.523749	0.587679	101244491		'LOC101244491'		mRNA	3	XM_004240699.4+++XM_010323697.3+++XM_019214203.2	coding	known	chr6	24636174	24672466
101244492	'LOC101244492'	11.35	10.97	11.02	9.35	8.37	9.86	16.7	18.48	18.42	20.66	22.51	19.46	18.69	18.03	17.87	11.1133	9.19333	17.8667	20.8767	18.1967	-0.0808357	1.03174	1.00197	0.744489	0.633785	1.9025e-11	1.12628e-13	1.25093e-17	101244492	K03103	'LOC101244492'		mRNA	3	XM_004240860.4+++XM_004240861.3+++XM_019214531.2	coding	known	chr6	34166127	34172443
101244493	'LOC101244493'	17.96	14.25	16.33	4.88	7.8	5.81	1.39	1.29	0.57	0.14	0.14	0.07	0	0.03	0.05	16.18	6.16333	1.08333	0.116667	0.0266667	-1.21612	-3.64396	-7.1188	-9.4101	2.29579e-12	9.61113e-28	3.48316e-45	8.9219e-66	101244493	K01099	'LOC101244493'		mRNA	3	XM_004241418.4+++XM_010324209.3+++XM_019214198.2	coding	known	chr6	44803407	44807615
101244494	'LOC101244494'	0.07	0.11	0.11	0	0	0	0.08	0.15	0.27	1.03	0.73	0.98	0.3	0.49	0.48	0.0966667	0	0.166667	0.913333	0.423333	-3.61249	1.10073	3.32159	2.1501	0.117045	0.0185156	0.387144	6.09674e-06	101244494	K03257	'LOC101244494'		mRNA	4	XM_010324534.3+++XM_010324536.3+++XM_010324537.3+++XM_026031558.1	coding	known	chr6	39739680	39742957
101244495	'LOC101244495'	16.35	15.34	16.32	14.47	16.7	16.39	11.1	12.03	9.93	17.12	17.47	16.97	17.08	15.91	16.84	16.0033	15.8533	11.02	17.1867	16.61	0.171873	-0.188705	0.202765	0.101383	0.242323	0.495238	0.270734	0.120141	101244495		'LOC101244495'		mRNA	1	XM_010324579.3	coding	known	chr6	39079903	39085028
101244496	'LOC101244496'	224.17	221.98	262.91	213.34	176.06	197.38	607.9	680.83	836.15	578.42	731.82	576.79	367.24	418	305.65	236.353	195.593	708.293	629.01	363.63	-0.0839148	1.94901	1.51932	0.677666	0.473539	2.36348e-08	2.72372e-34	2.03383e-40	101244496	K00487	'LOC101244496'		mRNA	1	XM_004242430.4	coding	known	chr6	48376077	48377697
101244498	'LOC101244498'	116.67	103.62	119.07	80.54	81.65	85.86	65.57	71.34	69.45	87	87.67	90.2	84.57	78.46	80.76	113.12	82.6833	68.7867	88.29	81.2633	-0.269988	-0.371224	-0.261387	-0.434416	0.00246286	1.08336e-06	0.00284005	0.00396143	101244498	K00627	'LOC101244498'		mRNA	2	XM_004242635.4+++XM_010324940.3	coding	known	chr7	1637709	1645315
101244499	'LOC101244499'	21.51	21.95	21.72	17.19	19.12	18.9	27.37	36.08	37.92	35.1	34.59	36.96	20.94	20.17	18.15	21.7267	18.4033	33.79	35.55	19.7533	-0.0598868	0.982736	0.802101	-0.100781	0.613634	0.344023	3.76921e-09	6.35148e-24	101244499		'LOC101244499'		mRNA	2	XM_004242721.4+++XM_010324992.3	coding	known	chr7	2753809	2761732
101244501	'LOC101244501'	12.41	13.39	11.96	10.05	9.53	10.91	12.1	13.31	11.04	16.04	17.71	17.04	20.18	18.95	17.97	12.5867	10.1633	12.15	16.93	19.0333	-0.126575	0.296251	0.524951	0.641064	0.434914	1.00705e-07	0.0719539	2.43457e-05	101244501	K10581	'LOC101244501'		mRNA	1	XM_004243306.4	coding	known	chr7	62484585	62488405
101244502	'LOC101244502'	36.82	37.72	43.85	40.25	32.19	36.87	40.43	30.05	26.74	26.55	26.09	27.9	25.49	28.32	29.46	39.4633	36.4367	32.4067	26.8467	27.7567	0.0877877	0.0901409	-0.436216	-0.440947	0.608237	0.00224597	0.682677	0.00209596	101244502		'LOC101244502'		mRNA	5	XM_004243390.4+++XM_010325487.3+++XM_010325488.3+++XM_010325489.3+++XM_010325490.3	coding	known	chr7	61448978	61451507
101244503	'LOC101244503'	1.56	0.77	2.33	0.89	1.05	0.98	0.4	1.48	0.89	0.87	0.48	0.95	1.74	2.44	2.86	1.55333	0.973333	0.923333	0.766667	2.34667	-0.469623	-0.363216	-0.898622	0.66767	0.503812	0.235595	0.670356	0.196989	101244503		'LOC101244503'		mRNA	1	NM_001346882.1	coding	known	chr7	55648780	55649721
101244504	'LOC101244504'	0.56	0.43	0.25	0.04	0.04	0.25	0	0	0.04	0.04	0	0	0	0	0	0.413333	0.11	0.0133333	0.0133333	0	-1.66535	-4.42237	-4.67171	-5.70199	0.122288	0.000264244	0.00501089	0.00260822	101244504	K05605	'LOC101244504'		mRNA	1	XM_026032020.1	coding	known	chr7	57877495	57880699
101244505	'LOC101244505'	9.52	8.95	9.9	4.92	4.24	6.49	5.77	4.45	3.34	3.85	4.64	5.27	6.04	6.16	5.69	9.45667	5.21667	4.52	4.58667	5.96333	-0.6743	-0.717537	-0.941974	-0.614707	0.00131394	0.000745143	0.00223439	2.80531e-06	101244505		'LOC101244505'		mRNA	1	XM_004243974.4	coding	known	chr7	67592568	67596130
101244506	'LOC101244506'	1.08	1.01	1.4	0.5	0.57	0.47	0.67	0.61	0.71	0.68	0.92	0.85	2.11	1.39	2.15	1.16333	0.513333	0.663333	0.816667	1.88333	-0.931955	-0.509842	-0.499796	0.651229	0.0355717	0.0732362	0.2576	0.253986	101244506	K00912	'LOC101244506'		mRNA	3	XM_004244057.4+++XM_010326008.3+++XM_019214991.2	coding	known	chr7	66874290	66878641
101244509	'LOC101244509'	0.28	0.5	0.57	0.1	0.05	0.05	0.02	0.07	0.05	0.4	0.36	0.19	0.07	0.17	0.09	0.45	0.0666667	0.0466667	0.316667	0.11	-2.61454	-2.88718	-0.400393	-1.98716	0.00136081	0.00627556	0.00121086	0.561831	101244509		'LOC101244509'		mRNA	1	XM_004244687.4	coding	known	chr8	3201017	3204084
101244511	'LOC101244511'	5.04	4.08	5.48	3.76	2.83	3.1	2.75	2.42	2.77	2.79	2.72	2.7	2.96	2.7	2.05	4.86667	3.23	2.64667	2.73667	2.57	-0.409488	-0.534356	-0.733283	-0.878918	0.0527337	4.97436e-05	0.0144173	0.000262764	101244511	K00654	'LOC101244511'		mRNA	1	XM_004245085.4	coding	known	chr8	54530531	54542202
101244513	'LOC101244513'	39.67	48.5	39.04	18.97	19.29	20.34	7.5	12.73	7.82	23.34	20.75	30.78	63.82	75.64	84.58	42.4033	19.5333	9.35	24.9567	74.68	-0.91979	-1.78917	-0.638819	0.899125	4.32121e-08	9.91049e-09	2.7171e-12	0.00104664	101244513		'LOC101244513'		mRNA	1	XM_004245680.4	coding	known	chr8	62966528	62967208
101244514	'LOC101244514'	7.56	11.86	13.05	57.37	68.89	51.82	33.79	33.85	39.58	7.22	9.79	9.42	14.1	16.33	25.42	10.8233	59.36	35.74	8.81	18.6167	2.64344	2.07263	-0.199855	0.831816	1.60349e-53	0.000843107	2.23193e-24	0.418764	101244514		'LOC101244514'		mRNA	1	XM_004245764.4	coding	known	chr8	62048862	62050807
101244515	'LOC101244515'	165.94	154.87	171.63	149.06	165.91	151.97	114.51	124.16	85.32	115.22	109.59	106.11	102.06	85.54	91.65	164.147	155.647	107.997	110.307	93.0833	0.122158	-0.231076	-0.455255	-0.74851	0.275396	1.19961e-13	0.195132	2.29281e-06	101244515		'LOC101244515'		mRNA	1	XM_004245937.4	coding	known	chr8	60321699	60324650
101244516	'LOC101244516'	9.17	8.69	9.03	5.41	3.96	4.93	3.4	1.89	2.52	1.88	1.86	2.43	5.25	4.98	5.85	8.96333	4.76667	2.60333	2.05667	5.36	-0.722484	-1.44491	-2.01618	-0.69796	9.92766e-06	4.08568e-06	4.80093e-12	2.83927e-28	101244516		'LOC101244516'		mRNA	6	XM_004246089.4+++XM_010327141.3+++XM_010327143.3+++XM_019215380.2+++XM_019215381.2+++XM_026032422.1	coding	known	chr8	63366238	63372675
101244517	'LOC101244517'	6.29	7.36	6.94	4.74	5.83	4.73	5.02	4.86	4.9	6.46	6.9	6.44	7.06	7.4	7.89	6.86333	5.1	4.92667	6.6	7.45	-0.24137	-0.129841	0.0449415	0.166113	0.275033	0.416531	0.576004	0.845531	101244517		'LOC101244517'		mRNA	3	XM_004228652.4+++XM_004228653.4+++XM_010317985.3	coding	known	chr1	465012	467656
101244518	'LOC101244518'	60.51	63.53	60.54	59.52	65.67	58.07	69.05	70.1	59.55	120.25	101.97	104.16	74.03	70.57	74.63	61.5267	61.0867	66.2333	108.793	73.0767	0.178048	0.460299	0.927369	0.30085	0.114412	0.00103449	0.000120543	9.79946e-19	101244518	K06700	'LOC101244518'		mRNA	2	NM_001319063.1+++NM_001319064.1	coding	known	chr9	4762340	4769707
101244520	'LOC101244520'	1.35	1.36	2.35	0.36	0.7	0.53	0	0.17	0.52	0.51	0.53	1.88	2.73	1.01	2.34	1.68667	0.53	0.23	0.973333	2.02667	-1.44137	-2.46017	-0.646194	0.373741	0.14058	0.675099	0.0421497	0.517383	101244520	K09286	'LOC101244520'		mRNA	1	XM_004228886.1	coding	known	chr1	445041	445619
101244522	'LOC101244522'	15.72	11.19	14.73	4.4	2.75	3.54	0.33	0.16	0.23	0.11	0.11	0.22	1.22	0.66	1.94	13.88	3.56333	0.24	0.146667	1.27333	-1.77726	-5.50328	-6.45011	-3.38947	1.91719e-15	9.84759e-30	3.50533e-32	1.19444e-30	101244522		'LOC101244522'		mRNA	1	XM_004229240.4	coding	known	chr1	77483112	77485654
101244523	'LOC101244523'	18.51	17.02	18.69	39.77	37.91	37.29	12.65	14.3	14.01	13.64	17.77	16.08	13.55	11.63	17.05	18.0733	38.3233	13.6533	15.83	14.0767	1.27767	-0.0362831	-0.0802843	-0.295756	9.07457e-24	0.160924	0.882601	0.711264	101244523		'LOC101244523'		mRNA	1	XM_004229350.4	coding	known	chr1	78452157	78454794
101244526	'LOC101244526'	0.11	0.16	0.11	0.01	0.07	0.04	0.03	0.01	0	0.04	0.03	0.01	0.11	0.04	0.04	0.126667	0.04	0.0133333	0.0266667	0.0633333	-1.38631	-2.85499	-2.08626	-0.934178	0.173414	0.335823	0.0254714	0.0466033	101244526	K11126	'LOC101244526'		mRNA	1	XM_004229574.4	coding	known	chr1	81902401	81914754
101244527	'LOC101244527'	3.27	4.23	5.35	0.72	1.11	0.6	0.7	0.25	0.26	0.45	0.26	0.38	0.64	0.83	0.62	4.28333	0.81	0.403333	0.363333	0.696667	-2.20916	-3.04897	-3.4462	-2.55833	9.24752e-08	6.15269e-10	2.15976e-09	3.66999e-12	101244527		'LOC101244527'		mRNA	1	XM_004229654.4	coding	known	chr1	83149951	83151215
101244528	'LOC101244528'	0.04	0.27	0.04	0.45	0.57	0.42	2.62	1.03	1.98	7.77	10.59	6.68	4.2	0.88	1.89	0.116667	0.48	1.87667	8.34667	2.32333	2.20946	4.3229	6.23874	4.34281	0.0187034	1.82672e-08	9.59984e-10	6.27602e-30	101244528		'LOC101244528'		mRNA	1	XM_004247658.4	coding	known	chr9	69928514	69930340
101244529	'LOC101244529'	7.32	6.67	6.48	6.28	5.63	6.2	6.25	4	5.37	12.62	13.47	12.48	13.58	11.76	11.07	6.82333	6.03667	5.20667	12.8567	12.1367	-0.00565096	-0.0468945	1.01564	0.878172	0.974885	2.01349e-10	0.853372	2.54257e-15	101244529	K13117	'LOC101244529'		mRNA	2	NM_001324542.1+++XM_004247980.3	coding	known	chr9	72309548	72321964
101244530	'LOC101244530'	1.32	0.8	0.7	0.34	0.18	0.18	0.29	0.33	0.27	0.04	0.07	0.24	0.44	0.24	0.43	0.94	0.233333	0.296667	0.116667	0.37	-1.87781	-1.28979	-3.03456	-1.3168	0.000121211	0.00328288	0.00451696	5.20105e-07	101244530		'LOC101244530'		mRNA	3	XM_010328914.3+++XM_010328915.3+++XM_010328916.3	coding	known	chr10	587566	594348
101244531	'LOC101244531'	27.83	31.17	33.25	16.21	14.36	14.32	20.06	15.93	11.79	20.11	18.94	19.69	27.97	27.86	26.65	30.75	14.9633	15.9267	19.58	27.4933	-0.85486	-0.609306	-0.551411	-0.11512	2.21207e-13	0.364448	0.00142653	1.81136e-06	101244531	K05864	'LOC101244531'		mRNA	1	NM_001329878.1	coding	known	chr1	95581605	95586327
101244532	'LOC101244532'	27.45	28.41	28.79	21.04	20.84	18.45	28.73	22.53	23.91	32.19	32	29.45	32.21	35.12	31.85	28.2167	20.11	25.0567	31.2133	33.06	-0.300204	0.179588	0.250628	0.281786	0.0220926	0.015049	0.225214	0.0384744	101244532		'LOC101244532'		mRNA	1	XM_004248509.4	coding	known	chr10	7433256	7440244
101244533	'LOC101244533'	41.34	40.24	40.93	40.04	41.3	44.21	30.87	40.55	42.5	52.73	50.17	46.32	40.81	41.05	41.96	40.8367	41.85	37.9733	49.74	41.2733	0.219784	0.251522	0.385296	0.0630236	0.0292793	0.582039	0.185744	0.000178811	101244533		'LOC101244533'		mRNA	1	NM_001322987.1	coding	known	chr1	96941536	96947091
101244534	'LOC101244534'	149.45	150.36	161.78	134.03	128.29	130.03	137.37	126.41	124.43	146.03	150.53	148.74	128.11	123.88	127.61	153.863	130.783	129.403	148.433	126.533	-0.0504277	0.0962974	0.0472105	-0.23563	0.587805	0.00263541	0.357994	0.6146	101244534	K03033	'LOC101244534'		mRNA	1	NM_001346816.1	coding	known	chr1	97803753	97808001
101244535	'LOC101244535'	5.92	5.89	5.82	3.39	3.72	3.26	6.58	5.36	5.43	6.65	7.76	7.13	7.3	6.94	6.4	5.87667	3.45667	5.79	7.18	6.88	-0.582569	0.318837	0.384183	0.269045	0.000878884	0.0917295	0.062676	0.0127391	101244535		'LOC101244535'		mRNA	1	XM_004231160.4	coding	known	chr1	86748842	86751155
101244537	'LOC101244537'	0.38	0.94	0.64	0.38	0.32	0.34	0.24	0.29	0.53	0.46	0.47	0.55	0.82	0.77	0.84	0.653333	0.346667	0.353333	0.493333	0.81	-0.75393	-0.539122	-0.323155	0.344974	0.104868	0.431983	0.342343	0.504501	101244537		'LOC101244537'	MRLK6	mRNA	1	XM_019212121.2	coding	known	chr2	15290692	15294565
101244538	'LOC101244538'	17.07	15.38	15.24	17.09	16.94	17.17	9.79	9.17	9.21	10.52	12.05	12.5	15.07	15.33	13.79	15.8967	17.0667	9.39	11.69	14.73	0.285492	-0.414043	-0.3466	-0.0651829	0.0238561	0.695565	0.0047302	0.0133807	101244538	K09285	'LOC101244538'		mRNA	1	XM_004231525.4	coding	known	chr2	25787732	25804522
101244539	'LOC101244539'	6.64	6.99	6.9	7.13	6.41	7.08	3.99	3.42	3.08	5.06	5.65	5.73	5.87	6.14	6.03	6.84333	6.87333	3.49667	5.48	6.01333	0.188487	-0.633065	-0.231601	-0.153729	0.172567	0.28861	6.56376e-05	0.102911	101244539		'LOC101244539'		mRNA	3	XM_010313997.3+++XM_010313998.3+++XM_019216128.2	coding	known	chr10	64492990	64502441
101244540	'LOC101244540'	4.13	4.29	4.21	7.69	6.78	7.31	4.55	3.17	3.7	3.14	3.77	3.52	3.56	4.12	4.59	4.21	7.26	3.80667	3.47667	4.09	0.968404	0.190795	-0.183062	0.00369139	5.94981e-14	0.989785	0.33804	0.30182	101244540	K10591	'LOC101244540'		mRNA	2	XM_010313936.3+++XM_026027864.1	coding	known	chr10	63381552	63385580
101244542	'LOC101244542'	0.87	0.94	0.54	0.51	0.79	0.64	3.56	2.06	2.46	1.5	1.18	1.35	1.2	1.08	2.08	0.783333	0.646667	2.69333	1.34333	1.45333	-0.0931518	2.11811	0.879184	0.942097	0.898768	0.0514715	1.15741e-08	0.0478335	101244542		'LOC101244542'		mRNA	2	XM_004249843.4+++XM_010314168.3	coding	known	chr11	578368	582829
101244543	'LOC101244543'	8	8	7.75	8.59	6.78	7.52	5.85	5.17	6.04	5.58	7.22	6.92	7.87	6.72	5.41	7.91667	7.63	5.68667	6.57333	6.66667	0.147349	-0.120161	-0.149895	-0.191047	0.353519	0.292976	0.493018	0.369396	101244543		'LOC101244543'		mRNA	4	XM_010317973.3+++XM_010317974.3+++XM_019212444.2+++XM_026029569.1	coding	known	chr2	50295135	50298566
101244544	'LOC101244544'	4.17	3.83	3.73	3.3	3.15	2.64	1.51	1.81	2.25	2.33	2.56	2.74	3.54	3.23	3.48	3.91	3.03	1.85667	2.54333	3.41667	-0.183529	-0.721886	-0.523034	-0.147536	0.505522	0.584912	0.0107708	0.030792	101244544		'LOC101244544'		mRNA	1	XM_004232474.4	coding	known	chr2	47382647	47384397
101244545	'LOC101244545'	55.58	57.45	56.92	77.08	61.57	76.45	80.56	64.6	67.71	50.38	45.89	64.61	29.86	29.56	29.65	56.65	71.7	70.9567	53.6267	29.69	0.518953	0.663069	0.0153658	-0.890482	1.16914e-07	1.98495e-30	9.96624e-11	0.926719	101244545	K01937	'LOC101244545'		mRNA	1	XM_004232552.4	coding	known	chr2	46445816	46451766
101244546	'LOC101244546'	2.03	2.05	2.77	1.53	1.66	2.78	2.51	2.08	2.17	2.55	3.13	2.6	3.62	2.9	3.66	2.28333	1.99	2.25333	2.76	3.39333	-0.0151567	0.33015	0.37439	0.62245	0.970885	0.0373575	0.339166	0.253304	101244546		'LOC101244546'		mRNA	1	XM_026028329.1	coding	known	chr11	4621617	4623510
101244547	'LOC101244547'	10.83	12.95	12.33	7.72	6.94	6.54	4.04	3.41	4.92	10.52	10.27	10.3	27.72	23.13	24.35	12.0367	7.06667	4.12333	10.3633	25.0667	-0.587934	-1.20433	-0.120995	1.09884	1.29858e-05	8.18669e-21	3.42069e-11	0.397339	101244547		'LOC101244547'		mRNA	1	XM_004233148.4	coding	known	chr2	39910299	39914946
101244548	'LOC101244548'	12.11	12.63	11.96	7.24	7.71	6.79	1.83	1.55	2.05	12.91	15.12	14.91	12.1	12.02	10.54	12.2333	7.24667	1.81	14.3133	11.5533	-0.570895	-2.41916	0.324364	-0.0397805	2.90775e-06	0.799209	6.91437e-49	0.00478343	101244548		'LOC101244548'		mRNA	2	NM_001317976.1+++XM_004233234.4	coding	known	chr2	38829836	38834455
101244550	'LOC101244550'	81.78	78.73	76.37	75.74	75.37	77.65	92.06	89.96	93.52	76.6	68.25	86.72	60.25	59.71	60.38	78.96	76.2533	91.8467	77.19	60.1133	0.130957	0.561974	0.0626622	-0.351068	0.128285	5.87275e-06	6.92188e-09	0.637151	101244550	K21444	'LOC101244550'		mRNA	2	NM_001310215.1+++XM_026029035.1	coding	known	chr2	37963543	37970583
101244551	'LOC101244551'	0	0	0.06	0	0.06	0	0.18	0	0	0.06	0	0	0	0.12	0.06	0.02	0.02	0.06	0.02	0.06	0.243644	1.79085	0.131544	1.54198	0.958291	0.670188	0.645479	0.977165	101244551		'LOC101244551'		mRNA	1	XM_004233707.4	coding	known	chr2	47127603	47128742
101244553	'LOC101244553'	0	0	0.04	0.07	0	0.04	0	0.1	0.07	0	0	0.03	0.04	0	0	0.0133333	0.0366667	0.0566667	0.01	0.0133333	1.71076	2.62836	0.131544	0.0626455	0.613216	0.989785	0.32609	0.977165	101244553	K03327	'LOC101244553'		mRNA	2	XM_004233913.4+++XM_010318884.3	coding	known	chr2	35868193	35872146
101244555	'LOC101244555'	40.68	36.85	38.54	31.14	34.04	38.68	29.1	25.77	27.66	23.97	22.41	27.69	34.74	34.61	31.5	38.69	34.62	27.51	24.69	33.6167	0.0201035	-0.152585	-0.554175	-0.163314	0.895584	0.0946298	0.186963	3.45754e-07	101244555	K01280	'LOC101244555'		mRNA	1	XM_026030261.1	coding	known	chr3	3033741	3061453
101244558	'LOC101244558'	5.29	5.86	7.21	2.19	2.59	2.54	2.72	1.94	1.72	2.01	2.77	2.08	4.46	4.92	3	6.12	2.44	2.12667	2.28667	4.12667	-1.13891	-1.17268	-1.32436	-0.515542	2.79831e-05	0.0721497	8.14146e-05	2.87804e-06	101244558		'LOC101244558'		mRNA	2	XM_010315919.3+++XM_010315920.3	coding	known	chr12	54260222	54271327
101244560	'VGT1'	8.65	8.58	7.69	11.57	12.06	11.75	5.85	6	5.62	8.43	7.99	8.77	13.94	12.91	13.23	8.30667	11.7933	5.82333	8.39667	13.36	0.68705	-0.169524	0.110438	0.727098	2.0184e-07	1.20287e-08	0.358815	0.518107	101244560		'VGT1'		mRNA	2	NM_001300724.2+++NM_001317892.1	coding	known	chr3	50260742	50266455
101244561	'LOC101244561'	128.15	133.38	122.98	186.29	197.39	189.21	118.88	140.84	126.53	105.48	100.42	111.47	97.99	102.47	93.45	128.17	190.963	128.75	105.79	97.97	0.755173	0.34954	-0.184001	-0.349469	3.893e-22	5.08541e-06	0.00785828	0.0324715	101244561	K01872	'LOC101244561'		mRNA	1	XM_004235222.4	coding	known	chr3	61047026	61061295
101244562	'LOC101244562'	0.2	0.87	0.14	0.28	0.07	0.07	2.14	1.35	1.83	21.56	23.14	20.67	46.79	43.78	34.07	0.403333	0.14	1.77333	21.79	41.5467	-1.34284	2.47865	5.84625	6.73093	0.349663	1.73338e-26	0.000345559	3.32637e-51	101244562		'LOC101244562'		mRNA	1	XM_004235444.4	coding	known	chr3	62445491	62446532
101244563	'LOC101244563'	24.12	29.54	24.8	6.7	8.57	8.76	4.54	3.61	3.51	18.64	17.87	20.25	24.29	25.19	27.87	26.1533	8.01	3.88667	18.92	25.7833	-1.52713	-2.41369	-0.37355	0.0195786	1.36612e-29	0.898864	1.51278e-59	0.00160094	101244563	K09955	'LOC101244563'		mRNA	1	XM_004252800.4	coding	known	chr12	67948049	67953584
101244564	'LOC101244564'	14.61	12.54	18.93	22.96	22.36	25.58	17.41	21.42	14.63	13	12.16	16.19	14.48	16.38	15.81	15.36	23.6333	17.82	13.7833	15.5567	0.814793	0.566858	-0.0491744	0.0631741	7.18488e-08	0.78488	0.010967	0.845531	101244564	K16297	'LOC101244564'		mRNA	2	NM_001347431.1+++XM_019211654.2	coding	known	chr12	67391978	67396651
101244566	'LOC101244566'	0.06	0.03	0	0.07	0.1	0.03	0	0.03	0.03	0.1	0.03	0.1	0	0	0	0.03	0.0666667	0.02	0.0766667	0	1.24393	-0.178459	1.35171	-2.38004	0.56099	0.572805	0.948874	0.500622	101244566	K00079	'LOC101244566'		mRNA	1	XM_004235805.4	coding	known	chr3	68556274	68558555
101244569	'LOC101244569'	9.87	6.81	8.08	1.51	0.67	0.94	1.8	1.95	2.44	0.57	0.65	0.38	2.32	2.23	1.37	8.25333	1.04	2.06333	0.533333	1.97333	-2.81154	-1.65514	-3.85966	-2.02834	6.43814e-31	1.13539e-20	8.39947e-14	3.92887e-52	101244569		'LOC101244569'		mRNA	1	XM_004236381.4	coding	known	chr3	69138300	69141452
101244570	'LOC101244570'	0.09	0.04	0.09	0.23	0	0.18	0	0	0.05	0.04	0.17	0.13	0	0.1	0	0.0733333	0.136667	0.0166667	0.113333	0.0333333	1.07882	-1.8408	0.805671	-1.26288	0.55005	0.640484	0.48083	0.645972	101244570		'LOC101244570'		mRNA	2	XM_004236813.4+++XM_019213266.2	coding	known	chr4	2511435	2514794
101244571	'LOC101244571'	17.51	16.49	16.84	10.92	9.09	10.34	16.47	13.35	15.97	17.36	15.42	17.92	17.25	17.4	15.39	16.9467	10.1167	15.2633	16.9	16.68	-0.560648	0.196251	0.0972824	0.02511	7.15082e-05	0.878649	0.223683	0.542095	101244571	K15262	'LOC101244571'		mRNA	1	XM_004236900.4	coding	known	chr4	1518523	1523022
101244573	'LOC101244573'	49.02	48.5	52.82	31.06	31.11	36.09	33.9	29.94	31.82	41.36	41.53	39.51	46.93	43.53	39.34	50.1133	32.7533	31.8867	40.8	43.2667	-0.433211	-0.313122	-0.202079	-0.172776	4.36431e-06	0.0947517	0.00239897	0.0262357	101244573	K17785	'LOC101244573'		mRNA	2	NM_001348312.1+++NM_001348313.1	coding	known	chr4	52498785	52510554
101244576	'LOC101244576'	14.04	13.5	14.02	10.98	12.27	12.4	10.75	11.36	10.86	18.17	16.76	19.88	18.13	16.5	17.67	13.8533	11.8833	10.99	18.27	17.4333	-0.0385999	0.0108176	0.49544	0.374557	0.821259	0.000947931	0.946574	3.13798e-05	101244576	K00854	'LOC101244576'		mRNA	1	XM_004237997.4	coding	known	chr4	62084411	62088904
101244577	'LOC101244577'	66.85	69.03	68.53	74.66	75.87	70.74	450.15	356.3	382.17	207.56	212.28	194.46	168.38	155.92	155.02	68.1367	73.7567	396.207	204.767	159.773	0.29988	2.88485	1.68837	1.27759	0.000716705	3.62362e-63	5.70911e-185	3.10664e-98	101244577	K09422	'LOC101244577'		mRNA	1	XM_004238075.4	coding	known	chr4	63247467	63248990
101244578	'LOC101244578'	0.82	0.24	0.42	0.26	0.17	0.09	0.92	0.74	0.34	5.33	4.17	2.42	3.68	3.08	3.76	0.493333	0.173333	0.666667	3.97333	3.50667	-1.34793	0.777927	3.11223	2.87956	0.301049	8.01257e-08	0.427021	4.71324e-08	101244578		'LOC101244578'		mRNA	1	XM_004238245.4	coding	known	chr4	64937852	64939787
101244579	'LOC101244579'	39.78	40.73	40.22	29.09	31.69	32.65	30.56	28.03	28.91	50.84	44.04	47.74	42.9	40.73	42.74	40.2433	31.1433	29.1667	47.54	42.1233	-0.187501	-0.121725	0.337741	0.109048	0.0665531	0.261804	0.277703	0.000718044	101244579		'LOC101244579'		mRNA	1	XM_004238417.3	coding	known	chr4	66435880	66447463
101244581	'LOC101244581'	0.84	0.5	0.17	0.17	0.17	0.35	0.17	0	0.17	0.08	0.17	0.25	1.19	0.68	1	0.503333	0.23	0.113333	0.166667	0.956667	-0.929255	-1.79394	-1.45683	0.9805	0.475181	0.271651	0.223626	0.264443	101244581		'LOC101244581'		mRNA	1	XM_004238679.4	coding	known	chr5	1069563	1072280
101244582	'NAP1'	7.67	6.81	6.35	39.16	30.2	34.69	49.2	53.82	62.8	116.21	161.09	120.38	86.46	90.03	69.99	6.94333	34.6833	55.2733	132.56	82.16	2.50382	3.34926	4.35551	3.61365	2.20451e-67	3.88655e-152	1.31868e-85	5.96579e-181	101244582		'NAP1'	SlNAP1	mRNA	1	NM_001329523.1	coding	known	chr5	2229701	2231671
101244583	'LOC101244583'	24.85	24.15	25.51	10.64	9.26	10.44	17.77	15.74	17	17.02	15.99	17.72	22.3	19.86	18.31	24.8367	10.1133	16.8367	16.91	20.1567	-1.11649	-0.220388	-0.459242	-0.260712	2.05686e-27	0.0205474	0.0604703	6.13709e-06	101244583		'LOC101244583'		mRNA	1	XM_004239008.4	coding	known	chr5	5649438	5654402
101244584	'LOC101244584'	0.08	0.16	0.17	0.17	0.51	0.26	0.25	0.41	0.09	0	0	0.08	0	0	0.08	0.136667	0.313333	0.25	0.0266667	0.0266667	1.38981	1.22249	-2.08433	-2.15367	0.351919	0.415843	0.438613	0.421368	101244584	K09422	'LOC101244584'		mRNA	1	XM_004239365.4	coding	known	chr5	3372090	3373406
101244586	'LOC101244586'	48.38	45.71	45.07	26.08	26.27	29.29	31.15	30.56	25.9	29.87	32.2	28.05	31.32	33.52	28.79	46.3867	27.2133	29.2033	30.04	31.21	-0.581204	-0.310569	-0.520426	-0.516058	5.24744e-07	6.57074e-06	0.0264146	9.81107e-06	101244586	K20363	'LOC101244586'		mRNA	1	XM_004239675.4	coding	known	chr5	65841712	65842808
101244587	'LOC101244587'	5.75	6.49	6.05	7.1	6.76	6.89	5.68	4.16	4.32	4.35	4.51	4.17	3.63	4.17	3.33	6.09667	6.91667	4.72	4.34333	3.71	0.361689	-0.0303686	-0.397835	-0.681266	0.0156335	6.41164e-05	0.90322	0.016251	101244587		'LOC101244587'		mRNA	2	XM_004240014.4+++XM_010323197.3	coding	known	chr5	61719747	61731858
101244589	'LOC101244589'	9.46	9.48	9.21	10.59	10.56	10.02	7.78	6.35	5.98	8.32	7.35	8.26	8.44	8.49	7.71	9.38333	10.39	6.70333	7.97667	8.21333	0.333825	-0.206363	-0.176601	-0.174673	0.0067203	0.207288	0.187353	0.212314	101244589	K11446	'LOC101244589'		mRNA	5	XM_004240452.3+++XM_010323525.3+++XM_010323526.3+++XM_010323527.3+++XM_026031405.1	coding	known	chr6	2378821	2389489
101244590	'LOC101244590'	0.36	0.39	0.52	1.15	1.36	1.04	0.88	1.4	1.1	4.54	3.9	4.21	5.2	5.86	4.07	0.423333	1.18333	1.12667	4.21667	5.04333	1.64425	1.75176	3.40901	3.62182	0.000950675	1.58301e-24	0.000726172	1.3405e-21	101244590		'LOC101244590'		mRNA	15	XM_004240640.4+++XM_010323652.3+++XM_010323653.3+++XM_010323655.2+++XM_010323656.3+++XM_019214458.2+++XM_019214459.2+++XM_019214460.2+++XM_019214461.2+++XM_026031421.1+++XM_026031422.1+++XM_026031423.1+++XM_026031424.1+++XM_026031425.1+++XM_026031426.1	coding	known	chr6	18182394	18186914
101244591	'LOC101244591'	0.06	0.17	0.11	1.62	1.3	1.29	1.17	1.05	0.5	0.3	0.54	0.35	0.28	0.3	0.28	0.113333	1.40333	0.906667	0.396667	0.286667	3.93528	3.46268	2.0203	1.45292	1.62343e-13	0.0899678	4.80325e-08	0.00867405	101244591		'LOC101244591'		mRNA	2	XM_010323746.3+++XM_026031430.1	coding	known	chr6	24449343	24451903
101244592	'TOC75-III'	78.91	72.51	66.72	65.45	58.39	66.09	58.37	48.68	57.16	42.66	43.44	53.28	56.9	54.05	49.38	72.7133	63.31	54.7367	46.46	53.4433	-0.0214014	-0.0711604	-0.553738	-0.405139	0.875482	4.98773e-05	0.639133	1.61559e-06	101244592		'TOC75-III'		mRNA	1	NM_001345973.1	coding	known	chr6	47583115	47587462
101244594	'LOC101244594'	0.91	0.65	0.78	1.18	0.87	0.89	0	0	0.39	0.19	0	0.1	0.48	0.47	0.65	0.78	0.98	0.13	0.0966667	0.533333	0.624469	-2.11342	-3.39394	-0.374345	0.445844	0.727227	0.134308	0.0204467	101244594		'LOC101244594'		mRNA	1	XM_004242161.1	coding	known	chr6	42340137	42340964
101244595	'LOC101244595'	8.49	10.16	9.79	7.79	8.51	6.59	8.73	10.01	8.25	10.25	10.43	7.81	8.95	9.04	8.92	9.48	7.63	8.99667	9.49667	8.97	-0.135501	0.268233	0.11269	-0.0155001	0.618338	0.956695	0.247514	0.674017	101244595		'LOC101244595'		mRNA	5	NM_001329726.1+++XM_010324779.3+++XM_010324780.3+++XM_019214129.2+++XM_026031292.1	coding	known	chr6	48979941	48985013
101244597	'LOC101244597'	7.08	6.37	4.83	2.71	1.65	1.75	5.14	2.31	2.33	1.46	1.64	1.1	1.77	1.46	1.72	6.09333	2.03667	3.26	1.4	1.65	-1.39701	-0.55926	-2.01154	-1.82668	3.46622e-05	3.9006e-08	0.166578	1.17016e-08	101244597	K00799	'LOC101244597'		mRNA	1	XM_004243146.4	coding	known	chr7	64423925	64425661
101244598	'LOC101244598'	0.47	0.27	0.28	0.35	1.22	0.98	0.13	0.25	0.26	0.98	1.03	1.17	1.08	0.51	0.34	0.34	0.85	0.213333	1.06	0.643333	1.5088	-0.333112	1.72903	0.949193	0.0133525	0.171098	0.720588	0.000361363	101244598		'LOC101244598'		mRNA	1	NM_001310216.1	coding	known	chr7	59670731	59673470
101244600	'LOC101244600'	0	0	0	0.05	0	0.05	0.04	0.04	0.05	0	0	0.04	0	0.09	0	0	0.0333333	0.0433333	0.0133333	0.03	2.09002	2.8236	1.09331	1.91954	0.655269	0.738635	0.381518	0.845531	101244600		'LOC101244600'		mRNA	1	XM_004243779.4	coding	known	chr7	61551923	61553387
101244601	'LOC101244601'	55.6	57.39	61.86	36.76	30.94	40.23	47.49	30.72	32.79	17.97	15.82	23.51	37.91	34.7	46.02	58.2833	35.9767	37	19.1	39.5433	-0.494119	-0.279869	-1.48229	-0.47694	0.000375258	0.00157133	0.142895	6.47727e-19	101244601		'LOC101244601'		mRNA	1	XM_004244144.4	coding	known	chr7	66125220	66127964
101244602	'LOC101244602'	1.54	1.18	1.06	0.82	0.56	0.79	0.57	0.67	0.75	0.92	0.89	0.65	2.07	1.72	1.34	1.26	0.723333	0.663333	0.82	1.71	-0.636307	-0.602298	-0.525987	0.481354	0.183537	0.236291	0.212576	0.262914	101244602	K03363	'LOC101244602'	cdc20-2	mRNA	2	XM_004244370.4+++XM_026032541.1	coding	known	chr8	313078	316078
101244604	'LOC101244604'	690.71	648.4	706.58	498.38	441.89	477.68	543.3	452.52	450.62	467.15	447.65	447.27	544.97	512.82	536.47	681.897	472.65	482.147	454.023	531.42	-0.339594	-0.144506	-0.47857	-0.302018	6.83281e-06	6.67519e-05	0.187129	7.20855e-10	101244604	K02985	'LOC101244604'		mRNA	1	XM_004245005.4	coding	known	chr8	50219708	50222658
101244605	'LOC101244605'	222.97	249.94	249.23	172.71	165.37	155.66	188.58	195.32	165.34	307.98	299.56	290.31	261.47	244.11	268.2	240.713	164.58	183.08	299.283	257.927	-0.359409	-0.0377888	0.420718	0.155162	3.89322e-05	0.101127	0.806087	6.01575e-07	101244605		'LOC101244605'		mRNA	1	XM_004245512.4	coding	known	chr8	64827557	64829822
101244606	'LOC101244606'	40.5	33.23	15.41	9.26	10.82	10.87	1.65	4.03	8.34	6.99	19.43	7	12.12	6.01	6.39	29.7133	10.3167	4.67333	11.14	8.17333	-1.3478	-2.30317	-1.32439	-1.82359	0.00301627	0.000719318	0.00484249	0.0652618	101244606		'LOC101244606'		mRNA	1	XM_026032390.1	coding	known	chr8	60942462	60949577
101244607	'LOC101244607'	373.98	386.92	364.45	291.9	291.34	292.62	342.87	290.49	263.21	243.46	220.64	273.05	270.49	261.63	275.86	375.117	291.953	298.857	245.717	269.327	-0.174287	0.0221827	-0.50631	-0.424768	0.0279159	1.29705e-08	0.885476	3.33448e-07	101244607		'LOC101244607'		mRNA	1	XM_004246518.4	coding	known	chr9	2377854	2382528
101244608	'LOC101244608'	4.99	5.48	6.63	3.59	2.95	3.25	2.43	1.94	2.4	3.04	4.34	3.21	5.29	3.99	4.42	5.7	3.26333	2.25667	3.53	4.56667	-0.621595	-0.99306	-0.593933	-0.276144	0.0024209	0.21919	1.34615e-05	0.00798281	101244608		'LOC101244608'		mRNA	1	XM_010327755.3	coding	known	chr1	3924636	3935114
101244609	'LOC101244609'	9.95	9.58	9.89	12.95	10.8	12.93	7.98	6.92	9.49	7.44	8.73	7.72	7.62	7.41	5.22	9.80667	12.2267	8.13	7.96333	6.75	0.502784	0.0496434	-0.208222	-0.48989	1.12055e-06	0.00113673	0.806087	0.0708349	101244609		'LOC101244609'		mRNA	5	XM_010327444.3+++XM_010327445.3+++XM_019215658.2+++XM_019215659.2+++XM_019215660.2	coding	known	chr9	14500225	14562280
101244610	'LOC101244610'	0.05	0	0	0.25	0.08	0.11	0	0	0.03	0	0	0.03	0.16	0.05	0	0.0166667	0.146667	0.01	0.01	0.07	3.23073	-0.522725	-0.774963	2.05991	0.0505194	0.408417	0.914504	0.864308	101244610		'LOC101244610'		mRNA	1	XM_010321500.2	coding	known	chr1	69334667	69337119
101244611	'LOC101244611'	65.62	68.6	67.77	46.94	45.8	45.85	57.98	40.43	43.39	50.79	46.48	53.42	66.31	70.72	67.9	67.33	46.1967	47.2667	50.23	68.31	-0.355856	-0.16318	-0.317984	0.074104	0.000120222	0.490873	0.308755	0.00194766	101244611	K11091	'LOC101244611'		mRNA	2	XM_004247363.4+++XM_010328271.3	coding	known	chr9	67398090	67403892
101244612	'LOC101244612'	3.96	3.8	4.21	3.46	2.87	3.35	3.77	3.25	3.28	5.61	6.32	6.09	6.75	6.96	5.88	3.99	3.22667	3.43333	6.00667	6.53	-0.127016	0.120034	0.683489	0.748961	0.523603	1.51753e-07	0.546233	1.72291e-06	101244612		'LOC101244612'		mRNA	1	XM_004247598.4	coding	known	chr9	69437782	69444494
101244614	'LOC101244614'	0.03	0.03	0.1	0	0.03	0.1	0.1	0	0.1	0	0	0	0.03	0.13	0	0.0533333	0.0433333	0.0666667	0	0.0533333	-0.0737414	0.63417	-3.05134	0.0599808	0.972474	0.985896	0.762463	0.284926	101244614	K01703	'LOC101244614'		mRNA	1	XM_004247741.4	coding	known	chr9	70783641	70788588
101244615	'LOC101244615'	79.56	79.21	79.14	94.25	93.27	93.97	79.85	75.48	72.19	90.29	82.41	95.06	92.64	98.6	94.65	79.3033	93.83	75.84	89.2533	95.2967	0.426272	0.281636	0.269361	0.311078	2.04993e-08	6.59687e-05	0.00305764	0.00389779	101244615	K18416	'LOC101244615'		mRNA	1	NM_001329133.1	coding	known	chr1	87519348	87526231
101244617	'LOC101244617'	631.49	577.98	563.26	465.09	422.26	481.51	555.93	452.36	419.06	312.13	320.45	353.82	320.71	302.19	317.8	590.91	456.287	475.783	328.8	313.567	-0.177481	0.0562398	-0.728072	-0.842878	0.0732677	5.2907e-22	0.728155	1.59721e-14	101244617	K02974	'LOC101244617'		mRNA	1	XM_004230075.4	coding	known	chr1	88446043	88448450
101244618	'LOC101244618'	16.93	17.11	16.32	15.09	13.06	14.97	12.64	10.34	10.87	5.85	4.79	8.92	7.24	6.94	7.58	16.7867	14.3733	11.2833	6.52	7.25333	-0.0457126	-0.236863	-1.27212	-1.1707	0.738061	8.9449e-29	0.0583794	2.0866e-11	101244618	K15718	'LOC101244618'		mRNA	1	XM_004230159.4	coding	known	chr1	89386463	89390640
101244619	'LOC101244619'	86.89	87.92	92.55	128.8	126.89	123.96	113.52	119.13	105.66	87.43	89.13	87.14	73.53	80.7	75.48	89.12	126.55	112.77	87.9	76.57	0.692341	0.69218	0.0823248	-0.168759	2.08592e-19	0.0666237	1.0259e-10	0.381869	101244619	K19995	'LOC101244619'		mRNA	1	XM_004248054.4	coding	known	chr10	3166924	3174414
101244620	'LOC101244620'	76.14	79.02	79.35	27.86	28.58	27.23	41.28	36.32	38.96	42.68	41.53	45.96	52.91	47.85	43.57	78.17	27.89	38.8533	43.39	48.11	-1.30511	-0.668241	-0.75425	-0.659917	2.23061e-60	4.27541e-13	4.76988e-13	1.44166e-20	101244620	K04043	'LOC101244620'		mRNA	1	XM_004230497.4	coding	known	chr1	94110267	94114683
101244621	'LOC101244621'	38.47	38.98	40.23	46.25	45.66	41.3	30.5	26.78	20.92	18.37	20.48	22.97	30.38	31.75	30.18	39.2267	44.4033	26.0667	20.6067	30.77	0.367566	-0.238367	-0.82485	-0.296492	0.000649606	0.00576018	0.156722	1.2252e-11	101244621	K11755	'LOC101244621'		mRNA	1	XM_004248309.4	coding	known	chr10	715411	718558
101244623	'LOC101244623'	0	0	0	0.45	0	0	1.28	1.23	2.59	9.37	13.16	7.65	19.06	9.12	10.86	0	0.15	1.7	10.06	13.0133	2.07808	5.57386	7.86139	8.20669	0.702266	2.75179e-10	0.000691931	1.57885e-09	101244623	K22138	'LOC101244623'		mRNA	2	NM_001329141.1+++XM_026033109.1	coding	known	chr10	51445115	51447966
101244625	'LOC101244625'	10.06	8.38	9.42	8.75	7.78	9.19	5.99	5.82	6.75	9.58	10.33	10.55	9.31	8.34	7.85	9.28667	8.57333	6.18667	10.1533	8.5	0.0629246	-0.246264	0.221382	-0.0896198	0.701765	0.582428	0.141373	0.0909956	101244625		'LOC101244625'		mRNA	1	XM_004248753.4	coding	known	chr10	40252109	40275156
101244627	'LOC101244627'	5.1	5.38	5.57	21.48	5.23	5.79	12.26	5.51	14.41	334.82	266.03	201.4	851.18	481.73	545.1	5.35	10.8333	10.7267	267.417	626.003	1.19415	1.35262	5.75126	6.92299	0.112976	4.70387e-137	4.43938e-05	8.70735e-216	101244627		'LOC101244627'		mRNA	1	XM_004231313.1	coding	known	chr1	93713697	93714878
101244628	'LOC101244628'	100.8	87.97	101.45	67.94	62.31	62.21	77.95	51.13	50.91	56.92	57.23	47.77	79.88	81.87	82.68	96.74	64.1533	59.9967	53.9733	81.4767	-0.387124	-0.304658	-0.706698	-0.15869	0.00136506	0.215962	0.115267	1.39191e-07	101244628		'LOC101244628'		mRNA	2	XM_004249014.4+++XM_026027744.1	coding	known	chr10	59393407	59397503
101244630	'LOC101244630'	0	0.06	0	0.04	0	0	0	0	0	0	0	0	0	0	0	0.02	0.0133333	0	0	0	-0.349586	-2.04398	-2.29058	-2.36148	0.926739	0.642128	0.704303	0.644049	101244630	K00889	'LOC101244630'		mRNA	1	XM_019215886.2	coding	known	chr10	62081187	62085256
101244631	'LOC101244631'	43	42.75	47.63	17.12	15.14	18.33	13.26	12.95	13.92	12.45	18.41	11.21	17.17	17.36	18.64	44.46	16.8633	13.3767	14.0233	17.7233	-1.21182	-1.37802	-1.56145	-1.2732	1.23238e-25	1.02545e-29	1.16679e-25	1.22821e-19	101244631		'LOC101244631'		mRNA	1	XM_004231821.4	coding	known	chr2	54655795	54657052
101244632	'LOC101244632'	2.05	1.73	1.54	1	1.32	1.31	0.72	0.22	0.38	0.5	1.25	0.46	0.37	0.31	0.41	1.77333	1.21	0.44	0.736667	0.363333	-0.369817	-1.68208	-1.17688	-2.24784	0.235009	8.59951e-11	4.99697e-05	0.00348042	101244632	K09285	'LOC101244632'		mRNA	5	XM_004231900.4+++XM_010317733.3+++XM_010317734.3+++XM_010317735.3+++XM_026029701.1	coding	known	chr2	53895720	53899682
101244633	'LOC101244633'	1.21	1.54	1.28	0.25	0.27	0.29	0.04	0.05	0.05	0.12	0.18	0.2	0.41	0.62	0.42	1.34333	0.27	0.0466667	0.166667	0.483333	-2.12129	-4.47599	-2.91827	-1.4366	3.39442e-09	1.15891e-05	3.38807e-13	8.32057e-13	101244633		'LOC101244633'		mRNA	1	XM_004249666.4	coding	known	chr10	59517524	59520788
101244634	'LOC101244634'	107.6	78.84	122.73	33.18	26.73	32.5	14.87	8.96	12.32	26.98	21.06	26.81	44.32	45.85	50.96	103.057	30.8033	12.05	24.95	47.0433	-1.54854	-2.73662	-1.93113	-1.06532	1.10342e-23	1.30701e-11	1.40588e-38	2.12734e-29	101244634		'LOC101244634'		mRNA	1	XM_004232145.4	coding	known	chr2	51122412	51125119
101244635	'OFP29'	0.73	0.23	0.75	0.52	0.28	0.45	0.47	0.5	0.48	0.24	0.4	0.39	0.2	0.28	0.5	0.57	0.416667	0.483333	0.343333	0.326667	-0.268142	0.126665	-0.633805	-0.758659	0.761802	0.370538	0.883155	0.431121	101244635		'OFP29'	SlOFP29	mRNA	1	XM_004250421.4	coding	known	chr11	1276662	1278284
101244636	'LOC101244636'	0	0.05	0.05	0	0	0	0	0	0	0	0	0	0	0	0.05	0.0333333	0	0	0	0.0166667	-1.60747	-1.47391	-1.72061	-0.829498	0.758655	0.854477	0.784362	0.736117	101244636		'LOC101244636'		mRNA	1	NM_001346821.1	coding	known	chr2	42870203	42873623
101244637	'LOC101244637'	2.07	1.68	1.99	2.59	1.38	2.3	2.1	2.67	2.53	4.74	4.84	3.15	2.66	2.22	1.99	1.91333	2.09	2.43333	4.24333	2.29	0.314215	0.711401	1.25763	0.314999	0.507152	0.473791	0.0615097	0.000182164	101244637	K07252	'LOC101244637'		mRNA	1	XM_010318920.3	coding	known	chr2	34847306	34850921
101244638	'LOC101244638'	13.95	13.28	13.44	16.63	16.77	13.89	2.73	2.66	2.96	0.85	1.11	0.75	1.95	1.98	1.68	13.5567	15.7633	2.78333	0.903333	1.87	0.396374	-1.94504	-3.81523	-2.81758	0.000737642	1.43181e-99	1.99724e-45	1.13915e-114	101244638		'LOC101244638'		mRNA	2	XM_004233632.4+++XM_026029575.1	coding	known	chr2	50858170	50863067
101244639	'LOC101244639'	51.63	61.28	47.51	40.37	52.18	44.15	50.29	48.61	37.11	50.22	44.02	46.56	59.32	59.07	70.37	53.4733	45.5667	45.3367	46.9333	62.92	-0.033727	0.129667	-0.0722733	0.302755	0.879011	0.048373	0.5383	0.689588	101244639	K02899	'LOC101244639'		mRNA	1	NM_001329388.1	coding	known	chr11	53724620	53727441
101244640	'LOC101244640'	0	0.02	0.03	0.02	0	0	0.02	0	0	0	0.02	0	0.02	0	0	0.0166667	0.00666667	0.00666667	0.00666667	0.00666667	-1.23277	-1.10157	-1.34846	-1.4183	0.736247	0.702327	0.764533	0.704571	101244640	K20718	'LOC101244640'		mRNA	1	XM_004234105.4	coding	known	chr3	1613231	1619521
101244642	'LOC101244642'	15.19	15.12	14.18	13.42	13.94	13.38	10.88	6.05	6.46	10.01	10.77	9.81	14.32	12.64	15.39	14.83	13.58	7.79667	10.1967	14.1167	0.0648605	-0.576428	-0.43118	-0.00977142	0.7757	0.972657	0.0235636	0.0190547	101244642	K02871	'LOC101244642'		mRNA	1	NM_001324045.1	coding	known	chr12	5274592	5277182
101244643	'LOC101244643'	11.07	12.03	12.3	10.96	12.39	11.46	8.36	6.24	5.96	10.67	11.24	9.45	11.46	12.83	11.15	11.8	11.6033	6.85333	10.4533	11.8133	0.161029	-0.439989	-0.0720114	0.0503768	0.302854	0.786361	0.013186	0.688772	101244643		'LOC101244643'		mRNA	3	XM_004234482.4+++XM_010319388.3+++XM_010319389.3	coding	known	chr3	5029943	5037648
101244648	'LOC101244648'	17.65	20.46	21.25	20.32	20.04	23.03	15.01	12.28	10.69	13.11	11.99	14.29	15.48	18.92	19.78	19.7867	21.13	12.66	13.13	18.06	0.296988	-0.266452	-0.466275	-0.0520521	0.118129	0.853223	0.250538	0.0213895	101244648	K02904	'LOC101244648'		mRNA	1	XM_004235308.4	coding	known	chr3	61767040	61769348
101244650	'LOC101244650'	0.22	0.64	0.53	2.12	1.67	1.51	4.96	2.83	3.58	1.37	0.94	1.11	2.57	1.99	1.99	0.463333	1.76667	3.79	1.14	2.18333	2.11466	3.37257	1.40169	2.28412	1.13615e-05	6.88485e-07	7.48408e-16	0.0137645	101244650		'LOC101244650'		mRNA	1	XM_004235474.4	coding	known	chr3	71955610	71957083
101244651	'LOC101244651'	47.58	36.17	36.23	56.57	61.35	59.6	70.77	92.54	91.65	128.19	111.14	108.96	80.83	85.47	71.66	39.9933	59.1733	84.9867	116.097	79.32	0.755795	1.45684	1.64729	1.04652	7.30681e-08	7.01213e-14	1.80045e-14	1.68389e-31	101244651	K20359	'LOC101244651'		mRNA	1	XM_004235560.4	coding	known	chr3	71047677	71048645
101244652	'LOC101244652'	0.61	1.92	1.48	9.76	5.66	6.08	9.26	8.86	7.47	2.98	3.36	2.16	6.18	5.72	5.43	1.33667	7.16667	8.53	2.83333	5.77667	2.62194	3.05325	1.20897	2.1891	7.02008e-10	3.10393e-07	2.56289e-15	0.0301411	101244652		'LOC101244652'		mRNA	1	XM_004252973.4	coding	known	chr12	66645197	66646711
101244653	'LOC101244653'	7.89	8.48	7.12	6.76	5.31	5.49	4.47	5	4.81	7.02	7.57	6.93	7.53	8.5	8.4	7.83	5.85333	4.76	7.17333	8.14333	-0.240814	-0.372282	-0.0313415	0.100068	0.205118	0.609944	0.0550898	0.874208	101244653	K11793	'LOC101244653'		mRNA	1	NM_001348111.1	coding	known	chr12	65934394	65941357
101244654	'LOC101244654'	6.34	6.03	6.11	7.99	7.88	8.79	5.54	4.92	5.62	4.98	4.63	5.19	5.18	4.89	5.45	6.16	8.22	5.36	4.93333	5.17333	0.587778	0.139093	-0.251929	-0.203075	0.000215881	0.305474	0.513213	0.192613	101244654		'LOC101244654'		mRNA	3	XM_004235724.4+++XM_010320307.3+++XM_019213167.2	coding	known	chr3	69614940	69620742
101244656	'LOC101244656'	93.28	75.04	84.53	92.32	83.02	84.17	113.41	86.87	78.99	80.43	75.38	77.72	72.05	80.87	76.89	84.2833	86.5033	93.09	77.8433	76.6033	0.265781	0.578357	0.0522855	-0.00407501	0.116537	0.989785	0.00220131	0.812119	101244656	K02913	'LOC101244656'		mRNA	1	XM_004236728.4	coding	known	chr4	3397196	3398884
101244658	'LOC101244658'	3.37	4.28	4.1	4.34	3.99	4	4.84	4.82	4.1	3.94	4.44	4.08	3.39	3.99	3.43	3.91667	4.11	4.58667	4.15333	3.60333	0.249731	0.570444	0.177469	-0.0804138	0.213467	0.754204	0.00340292	0.39876	101244658		'LOC101244658'		mRNA	3	XM_004237305.4+++XM_010321398.3+++XM_026030766.1	coding	known	chr4	55220688	55236470
101244659	'LOC101244659'	0.8	1.96	0.81	0.21	0.15	0.68	0.1	0.05	0	0.25	0.46	0.1	1.32	0.61	0.49	1.19	0.346667	0.05	0.27	0.806667	-1.60146	-4.21026	-2.0289	-0.515527	0.0310096	0.476015	0.000155737	0.00621566	101244659		'LOC101244659'		mRNA	1	XM_004237914.3	coding	known	chr4	60897204	60898603
101244660	'LOC101244660'	7.14	8.65	7.48	8.26	7.35	7.88	13.34	9.3	10.72	9.49	9.97	9.33	8.93	9.26	8.18	7.75667	7.83	11.12	9.59667	8.79	0.192908	0.858387	0.419335	0.237901	0.400844	0.274125	2.77259e-05	0.0319107	101244660	K03801	'LOC101244660'		mRNA	3	XM_004238159.4+++XM_004238160.4+++XM_026030858.1	coding	known	chr4	64188905	64190863
101244661	'LOC101244661'	17.09	18.63	17.74	17.06	13.38	15.67	18.24	8.15	9.05	5.97	6.29	8.62	11.69	12.43	13.49	17.82	15.37	11.8133	6.96	12.5367	-0.0319204	-0.23496	-1.2069	-0.492812	0.881172	0.00231279	0.457236	2.86751e-10	101244661		'LOC101244661'		mRNA	3	XM_004238332.4+++XM_019213726.2+++XM_026030891.1	coding	known	chr4	65811839	65814567
101244662	'LOC101244662'	3.28	3.15	3.88	0.23	0.74	0.37	0.54	0.27	0.32	0.81	0.73	0.27	1.31	1.89	1.15	3.43667	0.446667	0.376667	0.603333	1.45	-2.75254	-2.84086	-2.40258	-1.196	8.60568e-11	0.000193853	3.03661e-11	2.39822e-09	101244662	K10664	'LOC101244662'		mRNA	1	XM_004238486.4	coding	known	chr4	60829510	60830958
101244663	'LOC101244663'	21.73	22.76	24.7	76.02	64.03	68.45	26.42	34.74	34.62	37.52	37.01	31.89	52.55	66.59	56.57	23.0633	69.5	31.9267	35.4733	58.57	1.77189	0.818659	0.717323	1.38629	5.27416e-82	7.65796e-36	1.14501e-06	1.18942e-10	101244663		'LOC101244663'		mRNA	3	XM_004238594.4+++XM_010322259.3+++XM_026031009.1	coding	known	chr5	74957	78678
101244664	'LOC101244664'	6.1	5.09	6.53	5.77	6.66	6.6	7.99	8.46	8.57	11.95	10.5	9.81	8.77	8.26	8.37	5.90667	6.34333	8.34	10.7533	8.46667	0.286875	0.844724	0.962908	0.563266	0.130291	0.000523016	1.61076e-06	5.54908e-09	101244664	K15889	'LOC101244664'		mRNA	1	XM_004238930.4	coding	known	chr5	4244886	4252351
101244665	'LOC101244665'	9.58	12.86	11.31	8.84	11.61	9.82	5.32	5.07	4.47	18.44	21.38	17.6	28.6	26.56	28.05	11.25	10.09	4.95333	19.14	27.7367	0.0303725	-0.835649	0.867272	1.3506	0.900569	2.33793e-23	3.00489e-05	3.24521e-08	101244665		'LOC101244665'		mRNA	1	XM_004239165.4	coding	known	chr5	10697189	10699106
101244666	'LOC101244666'	3.84	3.79	3.52	5.03	4.4	5.14	1.98	2.77	3.84	2.56	3.25	3.48	2.94	3.19	1.76	3.71667	4.85667	2.86333	3.09667	2.63	0.562816	-0.0309217	-0.173903	-0.467529	1.60307e-06	0.0251759	0.921633	0.284825	101244666		'LOC101244666'		mRNA	1	XM_019214017.2	coding	known	chr5	111759	125440
101244667	'LOC101244667'	23.76	24.2	20.4	56.69	56.57	59.16	16.29	14.82	17.43	26.85	33.89	27.18	24.3	22.89	19.32	22.7867	57.4733	16.18	29.3067	22.17	1.51474	-0.151995	0.456973	0.000206513	4.93199e-55	0.998958	0.339166	0.000514888	101244667		'LOC101244667'		mRNA	1	XM_010323004.3	coding	known	chr5	66550967	66555793
101244668	'LOC101244668'	15.6	13.01	23.95	11.47	7.6	8.58	1.01	1.19	1.33	2.06	1.29	2.13	4.84	7.87	11.16	17.52	9.21667	1.17667	1.82667	7.95667	-0.739678	-3.56882	-3.15815	-1.07964	0.00204429	0.000374688	1.0314e-28	2.93446e-28	101244668	K00430	'LOC101244668'		mRNA	1	XM_004240093.4	coding	known	chr5	58979247	58980841
101244669	'LOC101244669'	0.12	0.2	0.14	2.66	1.9	2.12	0.52	0.77	0.65	0.24	0.17	0.09	0.21	0.24	0.18	0.153333	2.22667	0.646667	0.166667	0.21	4.03374	2.42289	0.207637	0.49784	2.9631e-21	0.594952	1.70213e-05	0.845597	101244669	K05391	'LOC101244669'		mRNA	1	XM_010323217.3	coding	known	chr5	61312416	61317985
101244671	'LOC101244671'	0	0.04	0	0	0	0	0.08	0.17	0.18	0.32	0.58	0.09	0.16	0.17	0.19	0.0133333	0	0.143333	0.33	0.173333	-0.718141	3.61151	4.61827	3.65877	0.900569	0.0473682	0.0584662	0.00568045	101244671		'LOC101244671'		mRNA	3	XM_026031494.1+++XM_026031495.1+++XM_026031496.1	coding	known	chr6	35697564	35702950
101244672	'AGO5'	2.01	2.18	1.76	2.83	2.16	2.5	2.8	1.69	3.12	2.34	2.57	2.48	1.55	1.22	1.05	1.98333	2.49667	2.53667	2.46333	1.27333	0.509481	0.690628	0.406626	-0.599756	0.0193437	0.0209702	0.0135102	0.0573261	101244672	K11593	'AGO5'		mRNA	1	NM_001278949.1	coding	known	chr6	46412946	46419464
101244673	'LOC101244673'	58	62.99	71.86	58.28	65.76	57.28	29.53	35.23	19.53	10.39	8.02	8.25	17.29	17.63	19.68	64.2833	60.44	28.0967	8.88667	18.2	0.111227	-0.811823	-2.72683	-1.75041	0.424312	1.22898e-44	0.000208349	1.60526e-75	101244673	K09874	'LOC101244673'		mRNA	2	NM_001287350.1+++XM_010324010.2	coding	known	chr6	45537806	45540366
101244674	'LOC101244674'	2.87	2.77	2.67	3.66	3.51	2.95	1.39	1.3	1.83	8.78	8.16	6.69	6.84	5.48	8.03	2.77	3.37333	1.50667	7.87667	6.78333	0.473873	-0.51759	1.61581	1.35001	0.167293	1.15046e-06	0.217921	4.22716e-10	101244674		'LOC101244674'		mRNA	1	XM_004241587.4	coding	known	chr6	42954288	42956548
101244675	'LUG1'	49.36	48.45	48.57	48.93	51.46	54.83	41.23	37.01	43.72	58.72	54.37	59.81	59.15	55.5	48.72	48.7933	51.74	40.6533	57.6333	54.4567	0.264274	0.0761688	0.333969	0.195749	0.00193164	0.0473428	0.573575	6.18187e-05	101244675		'LUG1'	SlLUG1	mRNA	5	XM_004241756.4+++XM_010324438.3+++XM_010324439.3+++XM_010324440.3+++XM_010324441.3	coding	known	chr6	41152467	41164401
101244676	'LOC101244676'	0.61	0.41	1.33	0.8	0.23	0.68	19.73	31.31	25.23	12.37	12.59	13.48	7.44	12.02	11.03	0.783333	0.57	25.4233	12.8133	10.1633	-0.281101	5.37752	4.13286	3.74607	0.719653	1.99771e-31	4.93188e-25	1.04902e-53	101244676	K13496	'LOC101244676'		mRNA	1	XM_004242082.3	coding	known	chr6	45080549	45082448
101244677	'LOC101244677'	0	0	0	0	0	0.04	0	0.04	0	0	0	0	0	0	0	0	0.0133333	0.0133333	0	0	1.20541	1.34191			0.834279		0.806087		101244677	K01051	'LOC101244677'		mRNA	1	XM_004242258.3	coding	known	chr6	49717753	49719447
101244678	'LOC101244678'	0.08	0.63	0.16	3.62	5.55	4.32	3.53	2.44	3.12	1.04	1.06	0.48	2.01	1.2	0.86	0.29	4.49667	3.03	0.86	1.35667	4.14749	3.74088	1.68351	2.28296	2.56044e-12	0.00819877	5.30561e-09	0.0886227	101244678	K12854	'LOC101244678'		mRNA	1	XM_019214332.1	coding	known	chr6	48086134	48087066
101244680	'LOC101244680'	0	0.05	0.06	0.27	0.46	0.43	0.02	0.09	0.02	0	0	0	0.02	0.08	0.06	0.0366667	0.386667	0.0433333	0	0.0533333	3.57143	0.613753	-3.30544	0.480028	2.80663e-05	0.81831	0.76238	0.266267	101244680		'LOC101244680'		mRNA	1	XM_004242933.3	coding	known	chr7	169000	172107
101244681	'LOC101244681'	0.01	0.04	0.03	0.03	0.03	0	0.03	0	0.03	0	0.04	0	0.01	0	0.01	0.0266667	0.02	0.02	0.0133333	0.00666667	-0.075924	0.0538548	-0.598454	-1.25762	0.97056	0.615802	0.978734	0.82624	101244681		'LOC101244681'		mRNA	1	XM_010325247.1	coding	known	chr7	23173875	23189200
101244682	'LOC101244682'	0.16	0.43	0.39	0.57	0.8	0.75	0.39	0.33	0.46	0.28	0.4	0.45	0.28	0.28	0.22	0.326667	0.706667	0.393333	0.376667	0.26	1.28766	0.606273	0.284814	-0.297447	0.0934381	0.819367	0.532331	0.801974	101244682	K00430	'LOC101244682'		mRNA	1	XM_004243228.3	coding	known	chr7	63433326	63435655
101244685	'LOC101244685'	9.88	9.46	11.02	7.89	8.74	7.84	8.1	6.5	6.64	8.94	7.55	9.1	9.46	8.46	9.56	10.12	8.15667	7.08	8.53	9.16	-0.124661	-0.171103	-0.146046	-0.0953907	0.512649	0.628401	0.382036	0.438845	101244685	K19937	'LOC101244685'		mRNA	1	NM_001347935.1	coding	known	chr7	65315520	65320035
101244686	'LOC101244686'	0.1	0.18	0.12	0.56	0.28	0.43	0.16	0.04	0.07	0.06	0.12	0.07	0.21	0.16	0.08	0.133333	0.423333	0.09	0.0833333	0.15	1.81459	-0.290622	-0.680287	0.191639	5.37024e-05	0.818542	0.748854	0.363237	101244686		'LOC101244686'		mRNA	1	XM_026032241.1	coding	known	chr7	66235370	66243474
101244687	'LOC101244687'	0	0	0	0	0	0.03	0	0	0	0	0	0	0.03	0.03	0	0	0.01	0	0	0.02	1.20541			1.92211	0.834279	0.709067			101244687		'LOC101244687'		mRNA	1	XM_004244766.4	coding	known	chr8	3254486	3256786
101244688	'LOC101244688'	4.3	4.41	3.64	5.56	5.49	5.61	4.48	4.31	3.25	4.62	4.25	4.51	3.45	4.2	4.74	4.11667	5.55333	4.01333	4.46	4.13	0.620305	0.154095	0.0978777	-0.0505245	2.69689e-05	0.848831	0.466735	0.616394	101244688	K15361	'LOC101244688'		mRNA	3	XM_019215281.2+++XM_019215282.2+++XM_026032504.1	coding	known	chr8	27218916	27261322
101244690	'LOC101244690'	2.52	2.07	2.71	2.41	2.26	1.85	1.54	1.21	0.99	1.86	2.13	2.01	3.67	3.76	3.58	2.43333	2.17333	1.24667	2	3.67	0.0245305	-0.592766	-0.185385	0.621065	0.942436	0.00416182	0.0466158	0.525581	101244690		'LOC101244690'		mRNA	4	XM_004244914.4+++XM_010326591.3+++XM_010326592.3+++XM_026032500.1	coding	known	chr8	16653249	16657313
101244691	'LOC101244691'	5.37	6.19	5.52	2.97	2.45	2.43	12.54	8.58	10.74	24.15	24.41	18.86	21.1	16.96	20.06	5.69333	2.61667	10.62	22.4733	19.3733	-0.945132	1.23163	2.07255	1.7995	1.39972e-06	1.08666e-37	1.88717e-12	7.37737e-44	101244691	K15397	'LOC101244691'		mRNA	2	XM_004245166.4+++XM_010326831.3	coding	known	chr8	56516815	56519107
101244692	'LOC101244692'	56.52	61.69	57.09	35.94	43.07	41.86	42.96	42.46	47.41	75.48	64.48	78.3	92.38	93.04	113.89	58.4333	40.29	44.2767	72.7533	99.77	-0.350033	-0.0484468	0.417662	0.822059	0.00243186	4.88779e-13	0.764794	0.000167045	101244692		'LOC101244692'		mRNA	1	XM_004245247.4	coding	known	chr8	58032287	58033753
101244694	'LOC101244694'	9.21	11.17	9.23	7.83	5.38	7.05	33.88	22.35	31.96	53.32	67.46	56.27	33.54	39.62	37.31	9.87	6.75333	29.3967	59.0167	36.8233	-0.366414	1.91669	2.67835	1.94594	0.0607798	1.80901e-52	2.51166e-26	3.17187e-92	101244694	K11153	'LOC101244694'		mRNA	1	NM_001346008.1	coding	known	chr8	65655225	65658435
101244695	'LOC101244695'	8.57	7	7.74	1.48	1.29	1.19	0.5	0.24	0.14	0.24	0.14	0.17	1.53	1.03	1.02	7.77	1.32	0.293333	0.183333	1.19333	-2.37537	-4.39756	-5.30708	-2.66131	1.01679e-43	2.53758e-45	2.08342e-50	1.97834e-69	101244695		'LOC101244695'		mRNA	1	XM_004245597.4	coding	known	chr8	63804704	63808076
101244696	'LOC101244696'	16	16.45	18	6.18	5.23	5.74	2.5	2.33	1.95	2.21	2.07	2.55	14.47	18.7	17.45	16.8167	5.71667	2.26	2.27667	16.8733	-1.3709	-2.54679	-2.78306	0.055746	5.44545e-19	0.783877	3.39827e-38	5.34978e-49	101244696		'LOC101244696'		mRNA	1	XM_004246018.4	coding	known	chr8	58713332	58720576
101244697	'LOC101244697'	8.27	9.27	7.53	9.24	5.4	8.62	11.1	9.32	10.24	10.81	8.91	9.75	9.26	8.87	9.7	8.35667	7.75333	10.22	9.82333	9.27667	0.0786201	0.653425	0.346094	0.213539	0.82751	0.407297	0.00315666	0.150583	101244697		'LOC101244697'		mRNA	1	XM_004228484.4	coding	known	chr1	2309676	2312366
101244699	'LOC101244699'	42.36	51.03	39.92	57.47	68.51	61.17	66.72	59.9	92.68	168.78	144.49	164.88	111.54	113.24	99.47	44.4367	62.3833	73.1	159.383	108.083	0.670595	1.06214	1.93728	1.32133	3.62561e-08	1.66697e-34	3.73341e-08	2.65386e-64	101244699		'LOC101244699'		mRNA	2	XM_004228564.4+++XM_026029339.1	coding	known	chr1	1601525	1606820
101244700	'LOC101244700'	36.04	35.57	34.73	42.18	43.45	43.4	25.18	26.94	25.07	29.53	23.93	25.1	32.95	32.6	32.89	35.4467	43.01	25.73	26.1867	32.8133	0.461601	-0.11571	-0.338495	-0.0669776	2.48881e-07	0.547981	0.396343	0.00559506	101244700	K01114	'LOC101244700'		mRNA	2	NM_001346013.1+++XM_026032691.1	coding	known	chr9	19196614	19200285
101244701	'LOC101244701'	8.26	7.92	7.14	8.97	8.28	10.38	6.31	6.78	6.16	4.71	4.8	5.29	4.43	5.08	4.69	7.77333	9.21	6.41667	4.93333	4.73333	0.421275	0.0655671	-0.55904	-0.676167	0.00438239	1.08492e-05	0.752519	0.000295329	101244701	K01392	'LOC101244701'		mRNA	2	NM_001346433.1+++XM_010327480.3	coding	known	chr9	7125238	7153490
101244702	'LOC101244702'	5.27	4.78	4.54	3.46	3.46	3.99	4.37	4.19	3.25	1.54	1.33	1.39	1.59	1.97	1.51	4.86333	3.63667	3.93667	1.42	1.69	-0.236881	0.0398468	-1.6758	-1.48174	0.334366	2.43631e-09	0.897304	6.76824e-11	101244702	K01285	'LOC101244702'		mRNA	1	XM_004246432.4	coding	known	chr9	3606498	3611643
101244706	'LOC101244706'	5.07	5.3	4.41	2.93	2.71	2.95	3.36	1.61	2.63	1.7	1.63	1.86	2.99	2.59	3.15	4.92667	2.86333	2.53333	1.73	2.91	-0.598124	-0.628962	-1.40813	-0.71338	0.00111129	0.000132112	0.0190637	8.81649e-13	101244706		'LOC101244706'		mRNA	3	XM_004229162.4+++XM_010322859.3+++XM_010322863.3	coding	known	chr1	75989604	76001990
101244707	'LOC101244707'	18.98	19.95	21.06	23.74	21.86	25.8	16.26	13.18	13.74	18.22	18.7	20.91	28.99	27.34	27.86	19.9967	23.8	14.3933	19.2767	28.0633	0.434107	-0.130645	0.0456006	0.535164	0.000138836	3.32358e-07	0.399042	0.768646	101244707	K01593	'LOC101244707'		mRNA	1	XM_010328040.3	coding	known	chr9	61881266	61888669
101244708	'LOC101244708'	3.36	6.02	5.41	1.64	1.95	1.82	0.57	0.36	0.69	1.29	1.84	1.19	3.84	2.43	2.43	4.93	1.80333	0.54	1.44	2.9	-1.26055	-2.84317	-1.66999	-0.71376	7.91933e-05	0.0332303	2.63494e-11	1.18916e-06	101244708		'LOC101244708'		mRNA	2	NM_001346017.1+++NM_001346018.1	coding	known	chr9	65983068	65987189
101244709	'LOC101244709'	3.97	4.89	4.42	1.38	2.74	2.89	2.69	3.1	1.77	2.3	1.86	3.45	3.08	3.63	3.38	4.42667	2.33667	2.52	2.53667	3.36333	-0.72145	-0.438219	-0.684759	-0.32766	0.0915376	0.405122	0.302314	0.0934964	101244709		'LOC101244709'		mRNA	1	XM_004247515.4	coding	known	chr9	68331529	68332351
101244710	'LOC101244710'	18.33	15.57	18.11	15.07	14.21	14.66	13.56	14.12	13.66	22.05	20.75	20.06	18.48	19.16	17.62	17.3367	14.6467	13.78	20.9533	18.42	-0.0577155	0.0207695	0.375528	0.136434	0.748977	0.376601	0.914504	0.00622584	101244710		'LOC101244710'		mRNA	1	XM_004229739.4	coding	known	chr1	84486293	84490719
101244711	'LOC101244711'	19.08	16.28	17.45	13.69	12.25	14.59	8.24	6.44	10.64	9.94	11.77	12.11	13.66	13.14	9.1	17.6033	13.51	8.44	11.2733	11.9667	-0.205816	-0.724826	-0.554865	-0.525146	0.0490952	0.000371889	0.000160715	2.19793e-07	101244711		'LOC101244711'		mRNA	1	XM_010327812.3	coding	known	chr1	85493479	85530756
[truncated: 20,865 more rows]

## Sheet: Table S3 PCA
Table S3. Statistical information of PCA analysis.
[truncated: 16 more rows]

## Sheet: Table S4 Correlation
Table S4. Statistical information of correlation map.
[truncated: 16 more rows]

[truncated: 18 more sheets: Table S5 DEG list, Table S6 clustering, Table S7 clustering -GO, Table S8 DEGs, Table S9 Hormone, Table S10 shared genes, Table S11 DEGs-GO info, Table S12 2279 GO, Table S13 TF, Table S14 AS summary, Table S15 DAS summary, Table S16 DAS events, Table S17 DAS genes, Table S18 DAS GO, Table S19 368 common DAS, Table S20 368 GO, Table S21 spliceosome gene list, Table S22 primers]
